# Supplementary material for: 4,4′-Di-4-pyridyl-2,2′-dithio­dipyrimidine
Source: Acta Crystallogr Sect E Struct Rep Online. 2009 Jun 17;65(Pt 7):o1588. doi: 10.1107/S1600536809022004 (PMC2969497; doi:10.1107/S1600536809022004)
Supplement: Supplementary file 1 [file e-65-o1588-sup1.cif]

##############################################################################
###                                                                        ###
###        Electronic paper (Acta Crystallographica Section E)             ###
###                                                                        ###
##############################################################################
#                                                                            #
# This CIF contains the data in a paper accepted for publication in Acta     #
# Crystallographica Section E. It conforms to the requirements of Notes      #
# for Authors for Section E, and has been peer reviewed under the auspices   #
# of the IUCr Commission on Journals.                                        #
#                                                                            #
# Full details of the Crystallographic Information File format               #
# are given in the paper "The Crystallographic Information File (CIF):       #
# a New Standard Archive File for Crystallography" by S. R. Hall, F. H.      #
# Allen and I. D. Brown [Acta Cryst. (1991), A47, 655-685].                  #
#                                                                            #
# The current version of the core CIF dictionary is obtainable from          #
# ftp://ftp.iucr.org/pub/cif_core.dic. The current version number is 2.4.    #
#                                                                            #
# Software is freely available for graphical display of the structure(s) in  #
# this CIF.  For information consult the CIF home page http://www.iucr.org/  #
# cif/home.html                                                              #
#                                                                            #
# This file may be used for bona fide research purposes within the           #
# scientific community so long as proper attribution is given to the journal # 
# article from which it was obtained.                                        #
#                                                                            #
##############################################################################
                                             
data_I
_audit_creation_method     SHELXL-97
_chemical_name_systematic
;
4,4'-Di-4-pyridyl-2,2'-dithiodipyrimidine
;
_chemical_name_common     ?
_chemical_formula_moiety     'C18 H12 N6 S2'
_chemical_formula_sum     'C18 H12 N6 S2'
_chemical_formula_iupac     'C18 H12 N6 S2'
_chemical_formula_weight     376.48
_chemical_melting_point     ?
_symmetry_cell_setting     Triclinic
_symmetry_space_group_name_H-M     'P -1'
_symmetry_space_group_name_Hall     '-P 1'
loop_
    _symmetry_equiv_pos_as_xyz
    'x, y, z'
    '-x, -y, -z'
_cell_length_a     9.1060(8)
_cell_length_b     9.3861(9)
_cell_length_c     10.9176(10)
_cell_angle_alpha     84.2280(10)
_cell_angle_beta     74.9260(10)
_cell_angle_gamma     72.9830(10)
_cell_volume     861.27(14)
_cell_formula_units_Z     2
_cell_measurement_reflns_used     3982
_cell_measurement_theta_min     2.26
_cell_measurement_theta_max     25.50
_cell_measurement_temperature     298(2)
_exptl_crystal_description     block
_exptl_crystal_colour     yellow
_exptl_crystal_size_max     0.14
_exptl_crystal_size_mid     0.12
_exptl_crystal_size_min     0.10
_exptl_crystal_density_diffrn     1.452
_exptl_crystal_density_meas     ?
_exptl_crystal_density_method     'not measured'
_exptl_crystal_F_000     388
_exptl_absorpt_coefficient_mu     0.324
_exptl_absorpt_correction_type     'multi-scan'
_exptl_absorpt_process_details     '(SADABS; Bruker, 2001)'
_exptl_absorpt_correction_T_min     0.8835
_exptl_absorpt_correction_T_max     0.9201
_exptl_special_details
;
;
_diffrn_ambient_temperature     298(2)
_diffrn_radiation_type     MoK\a
_diffrn_radiation_wavelength     0.71073
_diffrn_radiation_source     'fine-focus sealed tube'
_diffrn_radiation_monochromator     graphite
_diffrn_measurement_device_type     'Bruker APEXII CCD area-detector'
_diffrn_measurement_method     '\f and \w'
_diffrn_detector_area_resol_mean     ?
_diffrn_reflns_number     5665
_diffrn_reflns_av_R_equivalents     0.0927
_diffrn_reflns_av_sigmaI/netI     0.0696
_diffrn_reflns_theta_min     1.93
_diffrn_reflns_theta_max     28.30
_diffrn_reflns_theta_full     28.30
_diffrn_measured_fraction_theta_max     0.989
_diffrn_measured_fraction_theta_full     0.989
_diffrn_reflns_limit_h_min     -11
_diffrn_reflns_limit_h_max     12
_diffrn_reflns_limit_k_min     -10
_diffrn_reflns_limit_k_max     11
_diffrn_reflns_limit_l_min     -14
_diffrn_reflns_limit_l_max     13
_diffrn_standards_number     ?
_diffrn_standards_interval_count     ?
_diffrn_standards_interval_time     ?
_diffrn_standards_decay_%     ?
_refine_special_details
;
Refinement of <i>F</i>^2^ against ALL reflections. The weighted <i>R</i>-factor
<i>wR</i> and goodness of fit <i>S</i> are based on <i>F</i>^2^, conventional
<i>R</i>-factors <i>R</i> are based on <i>F</i>, with <i>F</i> set to zero for
negative <i>F</i>^2^. The threshold expression of <i>F</i>^2^ >
\s(<i>F</i>^2^) is used only for calculating <i>R</i>-factors(gt) <i>etc</i>.
and is not relevant to the choice of reflections for refinement.
<i>R</i>-factors based on <i>F</i>^2^ are statistically about twice as large
as those based on <i>F</i>, and <i>R</i>- factors based on ALL data will be
even larger.
;
_reflns_number_total     3982
_reflns_number_gt     3283
_reflns_threshold_expression     I>2\s(I)
_refine_ls_structure_factor_coef     Fsqd
_refine_ls_matrix_type     full
_refine_ls_R_factor_all     0.0641
_refine_ls_R_factor_gt     0.0556
_refine_ls_wR_factor_gt     0.1499
_refine_ls_wR_factor_ref     0.1577
_refine_ls_goodness_of_fit_ref     1.120
_refine_ls_restrained_S_all     1.120
_refine_ls_number_reflns     3982
_refine_ls_number_parameters     235
_refine_ls_number_restraints     0
_refine_ls_hydrogen_treatment     constr
_refine_ls_weighting_scheme     calc
_refine_ls_weighting_details
                  'calc w=1/[\s^2^(Fo^2^)+(0.092P)^2^] where P=(Fo^2^+2Fc^2^)/3'
_atom_sites_solution_hydrogens     geom
_atom_sites_solution_primary     direct
_atom_sites_solution_secondary     difmap
_refine_ls_shift/su_max     0.026
_refine_ls_shift/su_mean     0.007
_refine_diff_density_max     0.629
_refine_diff_density_min     -0.498
_refine_ls_extinction_method     none
_refine_ls_extinction_coef     ?
loop_
    _atom_type_symbol
    _atom_type_description
    _atom_type_scat_dispersion_real
    _atom_type_scat_dispersion_imag
    _atom_type_scat_source
    'C' 'C' 0.0033 0.0016
                         'International Tables Vol C Tables 4.2.6.8 and 6.1.1.4'
    'H' 'H' 0.0000 0.0000
                         'International Tables Vol C Tables 4.2.6.8 and 6.1.1.4'
    'N' 'N' 0.0061 0.0033
                         'International Tables Vol C Tables 4.2.6.8 and 6.1.1.4'
    'S' 'S' 0.1246 0.1234
                         'International Tables Vol C Tables 4.2.6.8 and 6.1.1.4'
_computing_data_collection     'APEX2 (Bruker, 2007)'
_computing_cell_refinement     'SAINT-Plus (Bruker, 2007)'
_computing_data_reduction     'SAINT-Plus (Bruker, 2007)'
_computing_structure_solution     'SHELXS97 (Sheldrick, 2008)'
_computing_structure_refinement     'SHELXL97 (Sheldrick, 2008)'
_computing_molecular_graphics     'SHELXTL (Sheldrick, 2008)'
_computing_publication_material     'SHELXTL (Sheldrick, 2008)'
loop_
    _atom_site_type_symbol
    _atom_site_label
    _atom_site_fract_x
    _atom_site_fract_y
    _atom_site_fract_z
    _atom_site_U_iso_or_equiv
    _atom_site_adp_type
    _atom_site_calc_flag
    _atom_site_refinement_flags
    _atom_site_occupancy
    _atom_site_disorder_assembly
    _atom_site_disorder_group
    S S1 0.17317(7) 0.15307(5) 0.45673(4) 0.04865(18) Uani d . 1 . .
    S S2 0.04746(6) 0.10746(6) 0.34511(5) 0.05008(19) Uani d . 1 . .
    N N5 0.33888(18) -0.04716(16) 0.21420(13) 0.0350(3) Uani d . 1 . .
    N N3 0.23093(18) 0.39811(16) 0.49060(14) 0.0390(3) Uani d . 1 . .
    C C13 0.4305(2) -0.12822(18) 0.11230(16) 0.0350(4) Uani d . 1 . .
    C C10 0.1865(2) 0.00258(19) 0.21737(17) 0.0372(4) Uani d . 1 . .
    C C14 0.6028(2) -0.18393(19) 0.10565(16) 0.0359(4) Uani d . 1 . .
    N N4 0.1100(2) -0.01902(19) 0.13474(17) 0.0465(4) Uani d . 1 . .
    N N2 0.1638(2) 0.39133(19) 0.29373(16) 0.0488(4) Uani d . 1 . .
    C C18 0.7094(2) -0.2658(2) 0.00391(19) 0.0450(4) Uani d . 1 . .
    H H18A 0.6733 -0.2889 -0.0618 0.054 Uiso calc R 1 . .
    C C9 0.1901(2) 0.3355(2) 0.40474(17) 0.0391(4) Uani d . 1 . .
    C C15 0.6663(2) -0.1528(2) 0.19982(18) 0.0445(4) Uani d . 1 . .
    H H15A 0.6009 -0.0976 0.2695 0.053 Uiso calc R 1 . .
    C C6 0.2505(2) 0.53454(19) 0.45950(17) 0.0382(4) Uani d . 1 . .
    C C5 0.2986(2) 0.6052(2) 0.55342(17) 0.0398(4) Uani d . 1 . .
    N N6 0.9295(2) -0.2845(2) 0.09198(18) 0.0547(5) Uani d . 1 . .
    C C1 0.3575(2) 0.7282(2) 0.5210(2) 0.0477(5) Uani d . 1 . .
    H H1A 0.3689 0.7692 0.4391 0.057 Uiso calc R 1 . .
    C C17 0.8683(3) -0.3123(3) 0.0009(2) 0.0537(5) Uani d . 1 . .
    H H17A 0.9372 -0.3662 -0.0684 0.064 Uiso calc R 1 . .
    C C11 0.2021(2) -0.0998(2) 0.03537(19) 0.0481(5) Uani d . 1 . .
    H H11A 0.1556 -0.1189 -0.0254 0.058 Uiso calc R 1 . .
    C C7 0.2231(3) 0.6050(2) 0.3465(2) 0.0510(5) Uani d . 1 . .
    H H7A 0.2337 0.7005 0.3253 0.061 Uiso calc R 1 . .
    C C12 0.3641(2) -0.1563(2) 0.01909(19) 0.0445(4) Uani d . 1 . .
    H H12A 0.4265 -0.2112 -0.0517 0.053 Uiso calc R 1 . .
    C C16 0.8274(3) -0.2050(3) 0.1883(2) 0.0525(5) Uani d . 1 . .
    H H16A 0.8673 -0.1831 0.2522 0.063 Uiso calc R 1 . .
    C C4 0.2837(3) 0.5510(3) 0.6763(2) 0.0586(6) Uani d . 1 . .
    H H4B 0.2450 0.4686 0.7018 0.070 Uiso calc R 1 . .
    N N1 0.3860(3) 0.7375(2) 0.7322(2) 0.0695(6) Uani d . 1 . .
    C C8 0.1796(3) 0.5286(2) 0.2664(2) 0.0546(5) Uani d . 1 . .
    H H8A 0.1605 0.5747 0.1904 0.066 Uiso calc R 1 . .
    C C2 0.3989(3) 0.7884(3) 0.6135(2) 0.0584(6) Uani d . 1 . .
    H H2B 0.4387 0.8704 0.5905 0.070 Uiso calc R 1 . .
    C C3 0.3270(4) 0.6206(3) 0.7623(2) 0.0737(8) Uani d . 1 . .
    H H3B 0.3142 0.5837 0.8455 0.088 Uiso calc R 1 . .
loop_
    _atom_site_aniso_label
    _atom_site_aniso_U_11
    _atom_site_aniso_U_22
    _atom_site_aniso_U_33
    _atom_site_aniso_U_12
    _atom_site_aniso_U_13
    _atom_site_aniso_U_23
    S1 0.0729(4) 0.0372(3) 0.0380(3) -0.0224(2) -0.0072(2) -0.0058(2)
    S2 0.0442(3) 0.0486(3) 0.0559(3) -0.0174(2) 0.0021(2) -0.0188(2)
    N5 0.0447(8) 0.0311(7) 0.0309(7) -0.0148(6) -0.0068(6) -0.0009(6)
    N3 0.0498(9) 0.0321(7) 0.0342(7) -0.0121(6) -0.0061(6) -0.0053(6)
    C13 0.0472(9) 0.0291(8) 0.0291(8) -0.0153(7) -0.0047(7) -0.0005(6)
    C10 0.0462(10) 0.0306(8) 0.0372(9) -0.0179(7) -0.0061(7) -0.0008(7)
    C14 0.0467(10) 0.0302(8) 0.0311(8) -0.0141(7) -0.0065(7) 0.0013(6)
    N4 0.0465(9) 0.0481(9) 0.0506(9) -0.0194(7) -0.0123(7) -0.0064(7)
    N2 0.0622(11) 0.0463(9) 0.0425(9) -0.0183(8) -0.0164(8) -0.0035(7)
    C18 0.0487(11) 0.0450(10) 0.0391(9) -0.0091(8) -0.0082(8) -0.0087(8)
    C9 0.0438(9) 0.0359(9) 0.0345(8) -0.0099(7) -0.0032(7) -0.0071(7)
    C15 0.0516(11) 0.0480(11) 0.0344(9) -0.0162(8) -0.0078(8) -0.0036(8)
    C6 0.0430(9) 0.0324(8) 0.0372(9) -0.0090(7) -0.0062(7) -0.0047(7)
    C5 0.0448(10) 0.0307(8) 0.0414(9) -0.0081(7) -0.0061(8) -0.0084(7)
    N6 0.0498(10) 0.0580(11) 0.0529(10) -0.0117(8) -0.0121(8) 0.0037(8)
    C1 0.0515(11) 0.0438(10) 0.0470(11) -0.0161(8) -0.0045(8) -0.0085(8)
    C17 0.0528(12) 0.0509(12) 0.0489(11) -0.0052(9) -0.0055(9) -0.0087(9)
    C11 0.0554(11) 0.0548(12) 0.0429(10) -0.0236(9) -0.0148(9) -0.0085(9)
    C7 0.0694(13) 0.0378(10) 0.0502(11) -0.0189(9) -0.0198(10) 0.0054(8)
    C12 0.0541(11) 0.0462(11) 0.0367(9) -0.0179(8) -0.0092(8) -0.0101(8)
    C16 0.0558(12) 0.0634(13) 0.0444(11) -0.0225(10) -0.0180(9) 0.0042(9)
    C4 0.0924(17) 0.0458(12) 0.0475(12) -0.0306(11) -0.0207(11) -0.0032(9)
    N1 0.0925(16) 0.0651(13) 0.0639(13) -0.0318(11) -0.0235(12) -0.0193(10)
    C8 0.0737(14) 0.0501(12) 0.0465(11) -0.0202(10) -0.0255(11) 0.0069(9)
    C2 0.0635(14) 0.0516(13) 0.0656(15) -0.0244(10) -0.0103(11) -0.0161(11)
    C3 0.120(2) 0.0663(16) 0.0496(13) -0.0387(16) -0.0302(15) -0.0036(11)
_geom_special_details
;
All e.s.d.'s (except the e.s.d. in the dihedral angle between two l.s. planes)
are estimated using the full covariance matrix. The cell e.s.d.'s are taken
into account individually in the estimation of e.s.d.'s in distances, angles
and torsion angles; correlations between e.s.d.'s in cell parameters are only
used when they are defined by crystal symmetry. An approximate (isotropic)
treatment of cell e.s.d.'s is used for estimating e.s.d.'s involving l.s.
planes.
;
loop_
    _geom_bond_atom_site_label_1
    _geom_bond_atom_site_label_2
    _geom_bond_site_symmetry_2
    _geom_bond_distance
    _geom_bond_publ_flag
    S1 C9 . 1.7867(19) ?
    S1 S2 . 2.0238(7) ?
    S2 C10 . 1.7734(19) ?
    N5 C10 . 1.321(2) ?
    N5 C13 . 1.352(2) ?
    N3 C9 . 1.335(2) ?
    N3 C6 . 1.342(2) ?
    C13 C12 . 1.392(2) ?
    C13 C14 . 1.486(3) ?
    C10 N4 . 1.336(2) ?
    C14 C18 . 1.393(3) ?
    C14 C15 . 1.395(3) ?
    N4 C11 . 1.332(3) ?
    N2 C8 . 1.333(3) ?
    N2 C9 . 1.323(2) ?
    C18 C17 . 1.377(3) ?
    C18 H18A . 0.9300 ?
    C15 C16 . 1.380(3) ?
    C15 H15A . 0.9300 ?
    C6 C7 . 1.386(3) ?
    C6 C5 . 1.491(2) ?
    C5 C4 . 1.374(3) ?
    C5 C1 . 1.388(3) ?
    N6 C17 . 1.339(3) ?
    N6 C16 . 1.331(3) ?
    C1 C2 . 1.385(3) ?
    C1 H1A . 0.9300 ?
    C17 H17A . 0.9300 ?
    C11 C12 . 1.384(3) ?
    C11 H11A . 0.9300 ?
    C7 C8 . 1.382(3) ?
    C7 H7A . 0.9300 ?
    C12 H12A . 0.9300 ?
    C16 H16A . 0.9300 ?
    C4 C3 . 1.389(3) ?
    C4 H4B . 0.9300 ?
    N1 C2 . 1.323(3) ?
    N1 C3 . 1.335(3) ?
    C8 H8A . 0.9300 ?
    C2 H2B . 0.9300 ?
    C3 H3B . 0.9300 ?
loop_
    _geom_contact_atom_site_label_1
    _geom_contact_atom_site_label_2
    _geom_contact_distance
    _geom_contact_site_symmetry_1
    _geom_contact_site_symmetry_2
    _geom_contact_publ_flag
    Cg1 Cg2 3.888(2) . 2_666 n
    Cg3 Cg4 3.5720(10)
                     . 2_655 n
loop_
    _geom_angle_atom_site_label_1
    _geom_angle_atom_site_label_2
    _geom_angle_atom_site_label_3
    _geom_angle_site_symmetry_1
    _geom_angle_site_symmetry_3
    _geom_angle
    _geom_angle_publ_flag
    C9 S1 S2 . . 104.02(6) ?
    C10 S2 S1 . . 106.81(6) ?
    C10 N5 C13 . . 115.68(14) ?
    C9 N3 C6 . . 115.86(16) ?
    N5 C13 C12 . . 120.70(17) ?
    N5 C13 C14 . . 116.75(15) ?
    C12 C13 C14 . . 122.55(16) ?
    N5 C10 N4 . . 128.71(17) ?
    N5 C10 S2 . . 122.14(13) ?
    N4 C10 S2 . . 109.10(13) ?
    C18 C14 C15 . . 116.68(17) ?
    C18 C14 C13 . . 121.97(16) ?
    C15 C14 C13 . . 121.33(16) ?
    C10 N4 C11 . . 114.73(16) ?
    C8 N2 C9 . . 114.58(16) ?
    C17 C18 C14 . . 119.77(18) ?
    C17 C18 H18A . . 120.1 ?
    C14 C18 H18A . . 120.1 ?
    N3 C9 N2 . . 128.50(18) ?
    N3 C9 S1 . . 111.00(14) ?
    N2 C9 S1 . . 120.50(14) ?
    C16 C15 C14 . . 119.14(18) ?
    C16 C15 H15A . . 120.4 ?
    C14 C15 H15A . . 120.4 ?
    N3 C6 C7 . . 120.54(17) ?
    N3 C6 C5 . . 116.60(16) ?
    C7 C6 C5 . . 122.84(17) ?
    C4 C5 C1 . . 117.73(18) ?
    C4 C5 C6 . . 120.55(18) ?
    C1 C5 C6 . . 121.71(18) ?
    C17 N6 C16 . . 116.21(18) ?
    C2 C1 C5 . . 118.5(2) ?
    C2 C1 H1A . . 120.8 ?
    C5 C1 H1A . . 120.8 ?
    N6 C17 C18 . . 123.76(19) ?
    N6 C17 H17A . . 118.1 ?
    C18 C17 H17A . . 118.1 ?
    N4 C11 C12 . . 122.50(16) ?
    N4 C11 H11A . . 118.8 ?
    C12 C11 H11A . . 118.7 ?
    C8 C7 C6 . . 117.84(19) ?
    C8 C7 H7A . . 121.1 ?
    C6 C7 H7A . . 121.1 ?
    C11 C12 C13 . . 117.66(17) ?
    C11 C12 H12A . . 121.2 ?
    C13 C12 H12A . . 121.2 ?
    N6 C16 C15 . . 124.43(18) ?
    N6 C16 H16A . . 117.8 ?
    C15 C16 H16A . . 117.8 ?
    C5 C4 C3 . . 119.3(2) ?
    C5 C4 H4B . . 120.4 ?
    C3 C4 H4B . . 120.4 ?
    C2 N1 C3 . . 116.0(2) ?
    N2 C8 C7 . . 122.63(19) ?
    N2 C8 H8A . . 118.7 ?
    C7 C8 H8A . . 118.7 ?
    N1 C2 C1 . . 124.7(2) ?
    N1 C2 H2B . . 117.6 ?
    C1 C2 H2B . . 117.6 ?
    N1 C3 C4 . . 123.8(2) ?
    N1 C3 H3B . . 118.1 ?
    C4 C3 H3B . . 118.1 ?
data_global
_journal_date_recd_electronic     2009-06-03
_journal_date_accepted     2009-06-10
_journal_name_full     'Acta Crystallographica, Section E'
_journal_year     2009
_journal_volume     65
_journal_issue      7
_journal_page_first     o1588
_journal_page_last     o1588
_journal_paper_category     QO
_journal_coeditor_code     CV2571
_publ_contact_author_name     'Hai-Bin Zhu'
_publ_contact_author_address
;
School of chemistry and chemical engineering,Southeast University,Nanjing,
People's Republic of China
;
_publ_contact_author_email     'zhuhaibin@seu.edu.cn'
_publ_contact_author_fax     ?
_publ_contact_author_phone     ?
_publ_section_title
;
4,4'-Di-4-pyridyl-2,2'-dithiodipyrimidine
;
loop_
    _publ_author_name
    _publ_author_footnote
    _publ_author_address
    'Zhu, Hai-Bin' .
;
School of Chemistry and Chemical Engineering, Southeast University, Nanjing,
People's Republic of China
;
    'Wang, Hai' .
;
School of Chemistry and Chemical Engineering, Southeast University, Nanjing,
People's Republic of China
;
    'Li, Lei' .
;
School of Chemistry and Chemical Engineering, Southeast University, Nanjing,
People's Republic of China
;
