# Supplementary material for: 4,4′-Di-4-pyridyl-2,2′-dithio­dipyrimidine
Source: Acta Crystallogr Sect E Struct Rep Online. 2009 Jun 17;65(Pt 7):o1588. doi: 10.1107/S1600536809022004 (PMC2969497; doi:10.1107/S1600536809022004)
Supplement: Supplementary file 2 [file e-65-o1588-Isup2.hkl]

# 
# h,k,l, Fc-squared, Fo-squared, sigma(Fo-squared) and status flag 
# 
data_I
_shelx_title ' 1 in P-1' 
_shelx_refln_list_code          4 
_shelx_F_calc_maximum      128.98 
_exptl_crystal_F_000       420.00 
_reflns_d_resolution_high  0.7495 
 
loop_ 
 _symmetry_equiv_pos_as_xyz 
 'x, y, z' 
 '-x, -y, -z' 
 
_cell_length_a     9.1060 
_cell_length_b     9.3861 
_cell_length_c    10.9176 
_cell_angle_alpha  84.228 
_cell_angle_beta   74.926 
_cell_angle_gamma  72.983 
 
_shelx_F_squared_multiplier     1.000 
 
loop_ 
 _refln_index_h 
 _refln_index_k 
 _refln_index_l 
 _refln_F_squared_calc 
 _refln_F_squared_meas 
 _refln_F_squared_sigma 
 _refln_observed_status 
   1   0   0      569.87      443.01      3.50 o 
   2   0   0     6485.44     4491.83     24.97 o 
   3   0   0       32.14       19.60      0.80 o 
   4   0   0      737.86      736.61     44.62 o 
   5   0   0      473.98      437.23     31.66 o 
   6   0   0       84.23       78.13      2.62 o 
   7   0   0       50.64       49.98      2.47 o 
   8   0   0      133.82      124.71      4.61 o 
   9   0   0       57.69       64.74      3.66 o 
  10   0   0        7.40        8.43      1.91 o 
  11   0   0        0.96        2.55      1.43 o 
 -10   1   0       12.46       12.73      2.07 o 
  -9   1   0        8.65        7.79      1.75 o 
  -8   1   0        0.47        0.32      0.80 o 
  -7   1   0       52.16       56.31      3.02 o 
  -6   1   0       82.22       83.59      6.96 o 
  -5   1   0       88.66       79.34      5.67 o 
  -4   1   0      536.22      558.59     28.51 o 
  -3   1   0       49.10       47.14      1.71 o 
  -2   1   0    16635.46    14181.39    451.12 o 
  -1   1   0     1045.88     1166.94      6.52 o 
   0   1   0      423.94      515.39      3.82 o 
   1   1   0      191.43      195.02      2.07 o 
   2   1   0     1616.93     1438.00      5.29 o 
   3   1   0       18.20       20.36      0.95 o 
   4   1   0      678.33      637.86     15.11 o 
   5   1   0       39.43       39.58      1.27 o 
   6   1   0        9.42        9.84      0.95 o 
   7   1   0      429.15      414.79     26.09 o 
   8   1   0      261.49      246.05     16.54 o 
   9   1   0        0.20        0.95      0.95 o 
  10   1   0        0.28       -0.48      0.80 o 
  11   1   0        0.11        1.75      1.27 o 
 -10   2   0        4.87        8.27      2.07 o 
  -9   2   0       18.59       23.07      2.55 o 
  -8   2   0       51.72       57.11      3.34 o 
  -7   2   0       74.83       82.08      3.66 o 
  -6   2   0       28.62       26.23      1.75 o 
  -5   2   0        1.87        1.01      0.72 o 
  -4   2   0     1292.38     1474.24    146.33 o 
  -3   2   0      136.93      142.05      3.02 o 
  -2   2   0      176.11      225.17      6.60 o 
  -1   2   0     1920.37     2097.97    159.15 o 
   0   2   0      328.69      354.44     46.69 o 
   1   2   0       28.28       37.38      1.11 o 
   2   2   0      585.83      582.99      4.93 o 
   3   2   0       58.80       58.54      1.59 o 
   4   2   0        9.74        8.44      0.46 o 
   5   2   0      211.61      197.47      4.67 o 
   6   2   0       78.44       66.87      1.96 o 
   7   2   0      240.38      209.51      2.70 o 
   8   2   0      118.69      110.08      3.98 o 
   9   2   0       15.08       10.98      1.75 o 
  10   2   0        0.35       -0.64      0.80 o 
  11   2   0        0.16       -0.95      0.95 o 
 -10   3   0        5.87        9.23      2.07 o 
  -9   3   0       66.37       86.85      4.77 o 
  -8   3   0       17.42       15.91      2.07 o 
  -7   3   0        1.10        2.23      1.11 o 
  -6   3   0      159.52      146.97     13.92 o 
  -5   3   0       95.88       93.08      8.99 o 
  -4   3   0        4.36        5.20      0.67 o 
  -3   3   0      350.32      354.25      3.87 o 
  -2   3   0        3.78        4.88      0.80 o 
  -1   3   0       70.44       77.04     10.18 o 
   0   3   0      518.50      527.11     76.91 o 
   1   3   0     1688.93     2095.12     10.98 o 
   2   3   0       86.93       98.62      2.23 o 
   3   3   0      669.30      740.00      6.68 o 
   4   3   0       28.16       29.59      1.43 o 
   5   3   0      655.79      560.14     31.58 o 
   6   3   0      538.85      453.22     21.47 o 
   7   3   0       42.72       36.19      1.52 o 
   8   3   0        2.84        2.55      0.95 o 
   9   3   0        2.00        3.18      1.27 o 
  10   3   0       16.81       20.36      2.39 o 
  -9   4   0        2.47        4.93      1.75 o 
  -8   4   0       60.56       59.02      3.82 o 
  -7   4   0        0.02        0.00      0.95 o 
  -6   4   0       21.51       19.18      3.18 o 
  -5   4   0       20.67       22.98      2.31 o 
  -4   4   0       17.06       14.03      1.01 o 
  -3   4   0       45.55       38.10      1.46 o 
  -2   4   0       21.41       30.53      2.55 o 
  -1   4   0      245.48      245.88     28.55 o 
   0   4   0      954.00     1001.01    148.41 o 
   1   4   0      195.71      245.13      4.14 o 
   2   4   0        9.97       14.79      1.11 o 
   3   4   0       46.00       72.70      2.39 o 
   4   4   0      957.57     1016.78      9.07 o 
   5   4   0     1195.17     1066.38    107.05 o 
   6   4   0       38.78       28.01      2.07 o 
   7   4   0       29.27       31.17      1.83 o 
   8   4   0       53.55       47.08      3.02 o 
   9   4   0        5.27        5.57      1.43 o 
  10   4   0       31.50       28.95      2.70 o 
  11   4   0       11.23       10.18      1.91 o 
  -9   5   0        0.19        0.32      1.27 o 
  -8   5   0        4.39        5.41      1.91 o 
  -7   5   0        0.68       -0.16      0.95 o 
  -6   5   0        4.65        4.71      1.03 o 
  -5   5   0      116.99      112.44      4.93 o 
  -4   5   0        3.85        5.07      0.84 o 
  -3   5   0       75.01       73.92      2.19 o 
  -2   5   0      823.37      885.80     88.52 o 
  -1   5   0     1995.93     2201.02    253.40 o 
   0   5   0       14.71       28.47      1.75 o 
   1   5   0      557.42      763.22      8.27 o 
   2   5   0      200.45      262.31      4.93 o 
   3   5   0      168.41      185.64      4.14 o 
   4   5   0      348.90      372.22      6.04 o 
   5   5   0      144.64      135.89     18.45 o 
   6   5   0      203.67      192.73     24.34 o 
   7   5   0      173.43      157.26     17.82 o 
   8   5   0       66.92       59.65      3.50 o 
   9   5   0       22.79       21.47      2.39 o 
  10   5   0       29.43       27.84      2.86 o 
  11   5   0        0.70        0.32      1.27 o 
  -8   6   0        0.04       -1.11      1.27 o 
  -7   6   0        7.92        7.16      1.91 o 
  -6   6   0       20.69       18.77      2.39 o 
  -5   6   0       17.90       18.62      1.45 o 
  -4   6   0      544.28      544.32      6.62 o 
  -3   6   0      537.08      554.40     24.81 o 
  -2   6   0       96.93       93.67     11.21 o 
  -1   6   0        0.80        0.48      0.45 o 
   0   6   0        6.52        6.20      1.11 o 
   1   6   0       40.92       36.90      2.23 o 
   2   6   0        0.01        0.95      0.64 o 
   3   6   0      118.27      133.62      3.98 o 
   4   6   0       83.69       83.64     15.11 o 
   5   6   0       72.37       67.47     11.61 o 
   6   6   0      195.08      184.04     28.08 o 
   7   6   0      156.36      138.29     17.02 o 
   8   6   0        0.01        0.48      0.95 o 
   9   6   0        0.00       -0.95      0.95 o 
  10   6   0       27.30       21.16      2.70 o 
  11   6   0       30.61       29.59      3.18 o 
  -7   7   0        0.05        1.11      1.27 o 
  -6   7   0        0.67        1.27      1.27 o 
  -5   7   0       51.96       50.31      2.39 o 
  -4   7   0      158.40      165.74      9.46 o 
  -3   7   0       10.69        8.49      1.06 o 
  -2   7   0       87.71       88.47      6.92 o 
  -1   7   0       23.24       21.01      3.26 o 
   0   7   0      427.58      515.07      8.43 o 
   1   7   0       11.95       10.01      3.02 o 
   2   7   0        1.59        1.43      0.50 o 
   3   7   0       17.00       16.29      3.50 o 
   4   7   0      180.00      165.68     27.92 o 
   5   7   0      185.59      160.72     26.96 o 
   6   7   0       44.90       39.10      4.22 o 
   7   7   0        2.74        2.47      0.79 o 
   8   7   0        1.94        1.75      0.79 o 
   9   7   0       35.82       27.84      2.86 o 
  10   7   0        0.02        0.48      1.11 o 
  11   7   0        0.00       -0.80      1.11 o 
  -6   8   0        1.89        0.16      1.27 o 
  -5   8   0        0.01        0.48      0.79 o 
  -4   8   0       21.00       17.58      2.70 o 
  -3   8   0       41.92       46.01      7.40 o 
  -2   8   0       32.74       31.83      3.50 o 
  -1   8   0      117.35      125.82      4.77 o 
   0   8   0      136.20      148.73      5.09 o 
   1   8   0       13.65       11.77      1.59 o 
   2   8   0       79.47       80.01      3.66 o 
   3   8   0      103.16       86.92     16.30 o 
   4   8   0      379.78      338.39     57.50 o 
   5   8   0       49.13       46.02      7.32 o 
   6   8   0       15.42       13.45      2.94 o 
   7   8   0        5.80        3.46      0.95 o 
   8   8   0       84.74       76.16     10.90 o 
   9   8   0        8.33        5.09      1.75 o 
  10   8   0        1.71        0.48      1.27 o 
  -5   9   0        0.00       -0.31      0.84 o 
  -4   9   0        4.13        4.41      1.18 o 
  -3   9   0       37.44       37.83      4.77 o 
  -2   9   0       98.06      101.81      4.77 o 
  -1   9   0       10.37       16.38      2.23 o 
   0   9   0       33.05       31.81      2.70 o 
   1   9   0      105.05      103.40      4.45 o 
   2   9   0       54.61       55.20      3.34 o 
   3   9   0       27.10       31.66      2.70 o 
   4   9   0      111.24      103.83     21.08 o 
   5   9   0       20.92       20.00      5.49 o 
   6   9   0       53.60       50.58      7.00 o 
   7   9   0       21.48       16.60      2.70 o 
   8   9   0       21.05       19.03      4.85 o 
   9   9   0        0.02       -0.80      1.11 o 
  10   9   0        4.53        6.20      2.07 o 
  -4  10   0        8.36        6.04      2.07 o 
  -3  10   0        7.56        6.36      1.75 o 
  -2  10   0       22.23       28.16      2.86 o 
  -1  10   0       35.54       38.18      3.34 o 
   0  10   0        3.22        1.11      1.27 o 
   1  10   0       17.97       18.45      2.39 o 
   2  10   0       12.10       14.16      2.07 o 
   3  10   0       18.33       21.32      2.39 o 
   4  10   0        4.65        3.82      1.43 o 
   5  10   0        3.70        0.32      0.79 o 
   6  10   0      160.75      139.59     20.76 o 
   7  10   0       35.64       28.51      2.08 o 
   8  10   0        0.01       -0.87      0.90 o 
   9  10   0       17.72       11.29      2.39 o 
  -1  11   0       15.12       17.02      2.55 o 
   0  11   0        0.16       -0.32      1.27 o 
   1  11   0       49.88       50.43      3.82 o 
   2  11   0        6.17        4.61      1.75 o 
   3  11   0        2.04        3.02      1.59 o 
   4  11   0       40.06       39.61      3.34 o 
   5  11   0       26.57       24.97      2.86 o 
   6  11   0       42.67       34.39      5.65 o 
   7  11   0        0.19       -0.65      0.84 o 
   8  11   0        0.05       -0.57      0.95 o 
  -7 -11   1        2.32        1.91      1.01 o 
  -6 -11   1        3.43        3.23      1.11 o 
  -5 -11   1       54.15       44.06      3.50 o 
  -4 -11   1       37.00       42.47      3.50 o 
  -3 -11   1       13.04       10.50      2.07 o 
  -2 -11   1        3.21        1.75      1.43 o 
  -1 -11   1       30.28       28.00      3.02 o 
   0 -11   1        3.28        1.91      1.43 o 
   1 -11   1       42.11       38.18      3.50 o 
  -8 -10   1        2.39        1.59      1.43 o 
  -7 -10   1        0.57        2.26      0.95 o 
  -6 -10   1       55.00       53.61      6.04 o 
  -5 -10   1      236.92      210.32     29.67 o 
  -4 -10   1       12.00       13.36      2.07 o 
  -3 -10   1       82.39       73.49      4.14 o 
  -2 -10   1        3.67        5.25      1.59 o 
  -1 -10   1      122.08      121.69      5.25 o 
   0 -10   1        9.78       10.98      2.07 o 
   1 -10   1        0.05       -0.48      0.95 o 
   2 -10   1        5.98        5.73      1.75 o 
   3 -10   1       38.37       40.09      3.50 o 
  -9  -9   1        7.97        4.61      1.75 o 
  -8  -9   1       14.78       12.25      2.23 o 
  -7  -9   1       41.15       39.54      6.52 o 
  -6  -9   1       92.36       79.84      8.51 o 
  -5  -9   1       33.32       30.48      7.56 o 
  -4  -9   1        6.75        9.65      2.78 o 
  -3  -9   1        0.04       -0.64      0.95 o 
  -2  -9   1       25.19       23.22      2.39 o 
  -1  -9   1       27.36       31.97      2.70 o 
   0  -9   1        2.62        3.66      1.43 o 
   1  -9   1       12.15       11.29      1.91 o 
   2  -9   1       87.78       96.08      4.61 o 
   3  -9   1      221.13      233.04      7.32 o 
   4  -9   1        0.40        0.08      0.79 o 
   5  -9   1        5.66        5.90      1.24 o 
 -10  -8   1        1.69        0.64      1.27 o 
  -9  -8   1        0.98        0.95      1.27 o 
  -8  -8   1       41.14       33.88      3.18 o 
  -7  -8   1       45.13       44.20      4.45 o 
  -6  -8   1       22.64       21.14      1.75 o 
  -5  -8   1        1.60        0.40      0.67 o 
  -4  -8   1      291.16      244.23     39.77 o 
  -3  -8   1      139.65      116.24     14.87 o 
  -2  -8   1       52.01       44.70      2.86 o 
  -1  -8   1       48.97       44.70      2.86 o 
   0  -8   1      104.83      124.87      4.61 o 
   1  -8   1      181.98      211.09      6.20 o 
   2  -8   1      188.80      191.68      6.04 o 
   3  -8   1       61.23       58.95      4.14 o 
   4  -8   1      108.35      106.26      3.50 o 
   5  -8   1        0.71        0.57      0.84 o 
   6  -8   1        0.14       -0.18      0.72 o 
 -10  -7   1        0.96        0.64      1.43 o 
  -9  -7   1        1.59        1.11      1.11 o 
  -8  -7   1       19.44       17.18      2.23 o 
  -7  -7   1       41.38       38.98      5.81 o 
  -6  -7   1      284.13      267.36     38.42 o 
  -5  -7   1      332.07      297.96     52.81 o 
  -4  -7   1       15.32       18.30      3.98 o 
  -3  -7   1        3.91        4.03      0.72 o 
  -2  -7   1       43.51       52.77      6.52 o 
  -1  -7   1       35.70       34.31      5.25 o 
   0  -7   1      334.77      395.45      7.48 o 
   1  -7   1       84.56       93.53      3.82 o 
   2  -7   1        0.13        7.65      7.24 o 
   3  -7   1        0.25       -0.17      1.03 o 
   4  -7   1       56.56       57.02      2.47 o 
   5  -7   1       16.05       14.65      1.46 o 
   6  -7   1        3.88        4.30      1.35 o 
   7  -7   1        0.52        1.91      1.59 o 
 -11  -6   1        0.51        0.16      1.27 o 
 -10  -6   1        4.18        1.75      1.59 o 
  -9  -6   1       19.41       15.11      2.23 o 
  -8  -6   1        0.52        1.11      1.11 o 
  -7  -6   1       82.21       75.53     12.01 o 
  -6  -6   1      363.53      348.70     47.88 o 
  -5  -6   1      101.15       92.64     18.21 o 
  -4  -6   1       22.47       17.61      4.22 o 
  -3  -6   1        0.01        0.64      0.45 o 
  -2  -6   1       53.73       53.46      9.39 o 
  -1  -6   1       57.90       48.64      8.19 o 
   0  -6   1        1.30        0.64      0.64 o 
   1  -6   1      214.56      261.51      5.73 o 
   2  -6   1        2.19        1.35      0.56 o 
   3  -6   1      179.24      179.46      7.87 o 
   4  -6   1        6.04        8.52      1.01 o 
   5  -6   1        2.21        1.54      0.72 o 
   6  -6   1        0.47        0.40      0.56 o 
   7  -6   1       19.93       24.34      2.70 o 
   8  -6   1       26.62       36.90      3.50 o 
 -11  -5   1        3.40        5.57      1.91 o 
 -10  -5   1        3.96        5.25      1.75 o 
  -9  -5   1        9.61        9.54      1.75 o 
  -8  -5   1       49.94       48.52      3.18 o 
  -7  -5   1      181.57      157.16      5.09 o 
  -6  -5   1      350.71      327.57     39.29 o 
  -5  -5   1       17.01       19.51      1.19 o 
  -4  -5   1       10.01       17.39      1.51 o 
  -3  -5   1      206.31      234.94     37.46 o 
  -2  -5   1      564.67      646.17    112.78 o 
  -1  -5   1     1977.10     2082.45    328.00 o 
   0  -5   1      307.10      330.75     44.94 o 
   1  -5   1      199.72      204.62     26.09 o 
   2  -5   1      194.69      190.11     18.69 o 
   3  -5   1      221.59      230.91      3.82 o 
   4  -5   1        8.84        9.04      0.95 o 
   5  -5   1       33.11       39.29      3.74 o 
   6  -5   1       16.67       15.06      2.62 o 
   7  -5   1       25.39       25.01      1.72 o 
   8  -5   1       44.56       68.08      4.29 o 
   9  -5   1        0.83        1.75      1.59 o 
 -11  -4   1        0.24       -0.64      1.11 o 
 -10  -4   1        2.50        1.11      1.27 o 
  -9  -4   1      148.96      154.93      5.57 o 
  -8  -4   1      264.33      249.42      6.68 o 
  -7  -4   1       49.99       38.50      2.55 o 
  -6  -4   1       27.53       25.48      2.07 o 
  -5  -4   1        2.99        2.64      0.50 o 
  -4  -4   1      352.10      362.87     49.47 o 
  -3  -4   1     1402.76     1547.13    249.02 o 
  -2  -4   1      847.16      900.87    160.34 o 
  -1  -4   1      927.02     1011.26    172.59 o 
   0  -4   1      903.09      939.76    137.99 o 
   1  -4   1     1491.12     1528.41    174.90 o 
   2  -4   1      148.99      132.03      8.19 o 
   3  -4   1        0.02        0.24      0.34 o 
   4  -4   1        8.69        7.88      0.80 o 
   5  -4   1       37.52       33.79      2.15 o 
   6  -4   1       47.31       50.75      5.25 o 
   7  -4   1        5.62        6.28      1.35 o 
   8  -4   1        6.55        6.20      1.59 o 
   9  -4   1        3.85        7.64      1.91 o 
 -10  -3   1       25.60       33.40      2.86 o 
  -9  -3   1      178.56      180.54      5.89 o 
  -8  -3   1      108.26      106.58      4.29 o 
  -7  -3   1       49.47       50.11      2.86 o 
  -6  -3   1      214.32      200.86      8.35 o 
  -5  -3   1      698.32      745.00     38.97 o 
  -4  -3   1        0.13        0.08      0.22 o 
  -3  -3   1        0.39        1.59      0.34 o 
  -2  -3   1      194.92      203.32     31.73 o 
  -1  -3   1    16002.75    14535.53   1640.33 o 
   0  -3   1      799.19      774.96     97.83 o 
   1  -3   1       65.54       74.72      6.52 o 
   2  -3   1        0.37        0.24      0.22 o 
   3  -3   1      483.71      563.01      4.89 o 
   4  -3   1      108.54      124.11     11.93 o 
   5  -3   1        1.68        1.38      0.50 o 
   6  -3   1       22.95       22.52      1.35 o 
   7  -3   1        2.23        2.39      0.72 o 
   8  -3   1        7.74        8.43      1.59 o 
   9  -3   1       33.55       38.02      3.18 o 
  10  -3   1        8.64       12.25      2.23 o 
 -11  -2   1        4.64        3.82      1.59 o 
 -10  -2   1       13.29       11.93      2.07 o 
  -9  -2   1       11.43       12.25      1.75 o 
  -8  -2   1        6.66        5.25      1.27 o 
  -7  -2   1       15.26       12.09      1.43 o 
  -6  -2   1      137.14      125.35      5.17 o 
  -5  -2   1       32.61       24.24      0.99 o 
  -4  -2   1       13.27       14.79      0.72 o 
  -3  -2   1      334.62      321.52     18.61 o 
  -2  -2   1     3679.68     3456.28    235.50 o 
  -1  -2   1    15072.69    12153.37   1683.20 o 
   0  -2   1     1724.10     2219.67     10.50 o 
   1  -2   1     2905.32     3017.87     96.95 o 
   2  -2   1       18.57       29.43      0.95 o 
   3  -2   1     1697.51     1777.15    108.01 o 
   4  -2   1        1.62        2.57      0.80 o 
   5  -2   1      302.80      289.75     37.94 o 
   6  -2   1       70.00       61.98      5.49 o 
   7  -2   1      260.68      237.58     28.71 o 
   8  -2   1       20.13       29.43      2.39 o 
   9  -2   1        2.17        0.95      1.11 o 
  10  -2   1        0.00        0.32      1.11 o 
 -11  -1   1        0.79        0.32      1.27 o 
 -10  -1   1        5.68        2.86      1.43 o 
  -9  -1   1        1.17        0.80      0.95 o 
  -8  -1   1       12.31       18.13      1.91 o 
  -7  -1   1      226.07      241.31      5.57 o 
  -6  -1   1       55.62       50.98      5.17 o 
  -5  -1   1      167.14      163.25     10.58 o 
  -4  -1   1       60.70       50.84      0.91 o 
  -3  -1   1      133.98      127.35      3.13 o 
  -2  -1   1       36.30       45.87      0.79 o 
  -1  -1   1       28.89       29.75      0.80 o 
   0  -1   1     3745.57     4044.21     23.38 o 
   1  -1   1      967.14     1037.14      6.36 o 
   2  -1   1     3315.61     3112.94    425.20 o 
   3  -1   1        1.01        0.32      0.22 o 
   4  -1   1       26.33       29.00      1.47 o 
   5  -1   1        2.92        2.20      0.33 o 
   6  -1   1      231.01      229.77     12.51 o 
   7  -1   1      217.36      188.03     15.91 o 
   8  -1   1        4.28        2.23      1.11 o 
   9  -1   1        0.11        1.91      1.11 o 
  10  -1   1        0.03        1.27      1.11 o 
  11  -1   1        0.95        1.43      1.27 o 
 -11   0   1        0.00        0.00      1.27 o 
 -10   0   1       18.48       21.47      2.70 o 
  -9   0   1       40.06       47.24      3.34 o 
  -8   0   1       14.55       17.34      1.91 o 
  -7   0   1      231.80      238.91     29.91 o 
  -6   0   1       31.25       28.25      1.14 o 
  -5   0   1       81.05       70.04      9.94 o 
  -4   0   1     1090.66     1045.84    139.43 o 
  -3   0   1       52.67       46.17      6.28 o 
  -2   0   1     9937.02     9415.23   1023.46 o 
   0   0   1      827.53      644.55      6.20 o 
   1   0   1     1361.43     1063.39      6.20 o 
   2   0   1     1526.15     1189.53      7.00 o 
   3   0   1      157.45      154.46      2.70 o 
   4   0   1       86.07       96.31      7.16 o 
   5   0   1      495.91      417.29     15.61 o 
   6   0   1      245.33      209.34      8.25 o 
   7   0   1       80.39       83.79      3.98 o 
   8   0   1        5.88        5.25      1.27 o 
   9   0   1       12.57       16.23      2.07 o 
  10   0   1        5.52        6.52      1.59 o 
  11   0   1        3.33        3.66      1.59 o 
 -10   1   1       12.99       15.75      2.39 o 
  -9   1   1       72.79       69.99      4.14 o 
  -8   1   1       35.23       35.00      2.70 o 
  -7   1   1       21.71       18.93      1.91 o 
  -6   1   1      171.86      180.93     21.32 o 
  -5   1   1       16.10       13.99      1.61 o 
  -4   1   1     2292.48     2276.65    238.28 o 
  -3   1   1      223.32      254.69     25.54 o 
  -2   1   1     6132.88     5621.12     87.57 o 
  -1   1   1       52.55       56.27      8.51 o 
   0   1   1     1007.64     1080.88      6.36 o 
   1   1   1     2607.49     1975.72     34.92 o 
   2   1   1       38.48       29.11      0.95 o 
   3   1   1     1364.31     1112.54      7.48 o 
   4   1   1     2419.51     2018.76     11.29 o 
   5   1   1      117.34       83.03      2.55 o 
   6   1   1        0.48        1.41      0.38 o 
   7   1   1        7.76        6.20      0.72 o 
   8   1   1       28.73       29.13      1.95 o 
   9   1   1      125.81      132.66      4.93 o 
  10   1   1        5.70        6.52      1.59 o 
  11   1   1        0.32        0.80      1.11 o 
 -10   2   1       12.44       12.88      2.39 o 
  -9   2   1       17.72       18.61      2.39 o 
  -8   2   1        9.96        6.84      1.59 o 
  -7   2   1       16.45       15.59      1.91 o 
  -6   2   1      313.60      300.96      6.68 o 
  -5   2   1        1.43        0.61      0.38 o 
  -4   2   1     1044.97     1216.59    156.80 o 
  -3   2   1        3.10        6.45      2.12 o 
  -2   2   1      829.58      835.77     50.50 o 
  -1   2   1     1606.09     1783.00    178.56 o 
   0   2   1       57.34       70.04      5.09 o 
   1   2   1     2219.97     2160.18     10.18 o 
   2   2   1       67.60       62.20      1.59 o 
   3   2   1      419.07      376.44      3.15 o 
   4   2   1      548.08      483.30      4.45 o 
   5   2   1      253.43      262.58      3.15 o 
   6   2   1      174.31      148.37      2.11 o 
   7   2   1      137.16      126.29      2.17 o 
   8   2   1       41.54       43.90      1.43 o 
   9   2   1       91.30       82.08      3.82 o 
  10   2   1       19.41       18.13      2.23 o 
  11   2   1       19.08       26.09      2.70 o 
  -9   3   1        1.38        2.39      1.59 o 
  -8   3   1        0.12       -0.64      0.64 o 
  -7   3   1        2.31        0.95      1.11 o 
  -6   3   1       81.12       74.76      3.50 o 
  -5   3   1      126.57      115.33      3.50 o 
  -4   3   1      145.09      127.62      2.51 o 
  -3   3   1      993.56      993.74     17.90 o 
  -2   3   1      336.21      345.08     28.31 o 
  -1   3   1      172.70      174.25     18.13 o 
   0   3   1      106.98      115.73     11.45 o 
   1   3   1      342.79      397.99      4.61 o 
   2   3   1       17.39       20.36      1.11 o 
   3   3   1       70.04       64.58      2.07 o 
   4   3   1       69.29       62.51      2.07 o 
   5   3   1      175.30      162.57      3.66 o 
   6   3   1      256.84      227.55      3.26 o 
   7   3   1      113.52       95.68      1.92 o 
   8   3   1      120.04      111.89      2.26 o 
   9   3   1       47.68       43.74      2.86 o 
  10   3   1        0.38        1.11      1.11 o 
  11   3   1        0.22       -0.16      0.95 o 
  -9   4   1        0.86        1.59      1.43 o 
  -8   4   1       67.32       75.72      4.45 o 
  -7   4   1        0.00        0.16      0.95 o 
  -6   4   1       41.52       45.18      3.02 o 
  -5   4   1      533.04      515.93     46.05 o 
  -4   4   1        6.69        8.17      0.84 o 
  -3   4   1      195.83      185.43      4.45 o 
  -2   4   1      103.48      118.33     10.50 o 
  -1   4   1      360.36      388.70     48.04 o 
   0   4   1      620.89      674.21     93.61 o 
   1   4   1     1098.48     1380.89     10.02 o 
   2   4   1      256.84      305.26      4.77 o 
   3   4   1       15.89       16.07      1.11 o 
   4   4   1       10.43       11.61      1.11 o 
   5   4   1      118.07      100.85      3.02 o 
   6   4   1      451.67      426.47      6.68 o 
   7   4   1       26.03       23.47      2.23 o 
   8   4   1       13.53       14.04      1.18 o 
   9   4   1        8.45        8.11      1.59 o 
  10   4   1        4.24        3.82      1.43 o 
  11   4   1        0.00       -0.95      0.95 o 
  -8   5   1        6.20        6.20      1.91 o 
  -7   5   1       14.39       13.20      2.23 o 
  -6   5   1       14.22       16.70      2.07 o 
  -5   5   1       25.97       25.58      2.31 o 
  -4   5   1      197.32      201.15      3.76 o 
  -3   5   1       75.97       85.21      3.74 o 
  -2   5   1      318.53      335.99     27.44 o 
  -1   5   1     1632.62     1838.64    201.62 o 
   0   5   1        0.36       -0.16      0.34 o 
   1   5   1       58.88       84.63      2.86 o 
   2   5   1        2.57        4.93      0.80 o 
   3   5   1      146.76      139.50      3.66 o 
   4   5   1      256.74      263.10      5.09 o 
   5   5   1      182.49      173.07      4.29 o 
   6   5   1       97.95       99.58      3.50 o 
   7   5   1       53.85       51.02      3.50 o 
   8   5   1        0.61        0.85      0.61 o 
   9   5   1        9.64        7.48      1.59 o 
  10   5   1        0.84       -0.64      0.95 o 
  11   5   1        6.55        4.93      1.75 o 
  -8   6   1       19.35       27.36      3.34 o 
  -7   6   1        0.09        0.80      1.27 o 
  -6   6   1        2.75        1.91      1.27 o 
  -5   6   1       29.96       29.00      1.79 o 
  -4   6   1      146.07      146.65      3.48 o 
  -3   6   1      334.73      347.74     16.94 o 
  -2   6   1      133.65      135.54     14.48 o 
  -1   6   1       33.96       31.52      2.39 o 
   0   6   1      138.40      150.71     22.99 o 
   1   6   1       16.47       21.47      1.59 o 
   2   6   1      125.57      159.07      4.29 o 
   3   6   1      438.55      486.28      7.48 o 
   4   6   1      341.93      336.75      6.36 o 
   5   6   1        0.07       -0.32      0.64 o 
   6   6   1      194.54      200.59      5.09 o 
   7   6   1      195.86      170.76     24.58 o 
   8   6   1        0.24       -0.08      0.56 o 
   9   6   1       63.65       51.38      3.50 o 
  10   6   1        1.25        0.16      1.27 o 
  11   6   1       63.53       53.92      4.14 o 
  -7   7   1        8.01        8.27      2.07 o 
  -6   7   1        0.48       -0.48      0.95 o 
  -5   7   1        6.35        3.66      1.43 o 
  -4   7   1       90.60       94.20      3.58 o 
  -3   7   1      228.16      234.28     14.08 o 
  -2   7   1      260.29      287.46     29.27 o 
  -1   7   1       18.73       20.53      1.35 o 
   0   7   1      266.39      328.32      6.68 o 
   1   7   1        1.81        3.34      1.11 o 
   2   7   1       10.50        8.59      1.43 o 
   3   7   1      207.22      232.40      5.57 o 
   4   7   1        4.93        5.73      1.27 o 
   5   7   1      388.55      396.24      7.48 o 
   6   7   1      135.40      143.96      4.61 o 
   7   7   1        1.79        0.43      0.61 o 
   8   7   1       34.36       36.67      6.68 o 
   9   7   1        5.91        4.14      1.43 o 
  10   7   1       26.55       20.20      2.70 o 
  11   7   1        9.37        9.70      2.23 o 
  -6   8   1        0.00       -0.16      1.11 o 
  -5   8   1        9.13       14.16      2.39 o 
  -4   8   1       37.53       37.71      2.24 o 
  -3   8   1      104.81      108.92     12.73 o 
  -2   8   1       46.31       47.60      6.20 o 
  -1   8   1        2.63        3.28      0.90 o 
   0   8   1        0.00       -0.48      0.80 o 
   1   8   1        0.94        0.80      0.95 o 
   2   8   1        1.46        1.11      0.95 o 
   3   8   1       12.72       14.63      1.75 o 
   4   8   1       22.06       19.57      2.07 o 
   5   8   1      472.12      492.80      8.91 o 
   6   8   1      158.46      149.36     22.99 o 
   7   8   1       64.37       54.97      7.56 o 
   8   8   1       33.23       30.23      5.25 o 
   9   8   1       68.48       48.52      3.66 o 
  10   8   1        0.02       -0.16      1.11 o 
  -5   9   1       25.25       24.81      3.02 o 
  -4   9   1       20.79       19.87      1.85 o 
  -3   9   1       27.58       28.91      1.97 o 
  -2   9   1       28.10       26.79      2.94 o 
  -1   9   1        4.81        4.61      1.43 o 
   0   9   1       18.47       18.45      2.23 o 
   1   9   1       18.97       17.66      2.07 o 
   2   9   1       31.55       30.86      2.55 o 
   3   9   1      103.24      101.65      4.45 o 
   4   9   1      184.99      162.75     27.04 o 
   5   9   1      156.16      134.55     21.39 o 
   6   9   1        3.05        3.40      0.95 o 
   7   9   1        0.07       -0.16      0.61 o 
   8   9   1        0.26        0.40      0.79 o 
   9   9   1       20.78       16.70      2.55 o 
  10   9   1        2.39        1.43      1.59 o 
  -3  10   1       43.76       46.38      7.08 o 
  -2  10   1        5.64        4.45      1.75 o 
  -1  10   1        5.65        4.93      1.75 o 
   0  10   1        0.18       -0.32      0.95 o 
   1  10   1       14.83       16.70      2.23 o 
   2  10   1      110.60      120.89      5.25 o 
   3  10   1      114.26      125.51      5.25 o 
   4  10   1       55.88       62.20      3.82 o 
   5  10   1        0.20       -0.01      0.65 o 
   6  10   1       18.48       17.93      3.18 o 
   7  10   1        4.75        4.06      1.12 o 
   8  10   1        3.90        1.67      1.03 o 
   9  10   1        0.59        0.16      1.43 o 
  -1  11   1        7.48        4.14      1.75 o 
   0  11   1        5.89        6.36      1.91 o 
   1  11   1        6.56        5.73      1.91 o 
   2  11   1      174.56      181.50      6.84 o 
   3  11   1       49.86       51.06      3.82 o 
   4  11   1       32.67       38.02      3.34 o 
   5  11   1       96.36      102.28      5.25 o 
   6  11   1        4.02        2.10      1.11 o 
   7  11   1        6.73        4.94      1.24 o 
   8  11   1        7.50        6.80      1.45 o 
  -7 -11   2        8.56        2.55      1.75 o 
  -6 -11   2        7.99        6.22      1.29 o 
  -5 -11   2       14.95       15.91      2.55 o 
  -4 -11   2       25.20       23.22      2.70 o 
  -3 -11   2       18.72       19.88      2.55 o 
  -2 -11   2        7.90        7.32      2.07 o 
  -1 -11   2        0.27       -1.11      1.11 o 
   0 -11   2        6.40        3.82      1.75 o 
  -8 -10   2       26.86       20.52      2.86 o 
  -7 -10   2        0.73        2.39      1.43 o 
  -6 -10   2       19.96       19.21      1.74 o 
  -5 -10   2      114.76      102.96     10.50 o 
  -4 -10   2       47.46       50.43      3.66 o 
  -3 -10   2       43.27       31.34      2.86 o 
  -2 -10   2        5.49        6.36      1.75 o 
  -1 -10   2       24.10       19.41      2.39 o 
   0 -10   2       41.85       45.49      3.50 o 
   1 -10   2       32.56       29.75      3.02 o 
   2 -10   2        2.31        2.23      1.43 o 
   3 -10   2       48.99       49.31      3.82 o 
  -9  -9   2        2.02        3.18      1.59 o 
  -8  -9   2        0.05        0.48      1.27 o 
  -7  -9   2      127.23      101.17      5.09 o 
  -6  -9   2       45.97       45.45      9.15 o 
  -5  -9   2        0.30       -0.65      0.65 o 
  -4  -9   2       25.19       18.19      2.94 o 
  -3  -9   2       16.82       20.36      2.23 o 
  -2  -9   2        0.00        0.16      0.95 o 
  -1  -9   2        9.25       12.57      1.91 o 
   0  -9   2       72.53       78.42      4.14 o 
   1  -9   2        9.33        8.91      1.75 o 
   2  -9   2       24.86       26.72      2.70 o 
   3  -9   2        3.71        3.50      1.43 o 
   4  -9   2        7.89        7.48      1.91 o 
   5  -9   2        0.49       -0.40      0.79 o 
 -10  -8   2        0.64        1.11      1.43 o 
  -9  -8   2       11.73       10.82      2.07 o 
  -8  -8   2       14.97       13.04      2.23 o 
  -7  -8   2       49.43       40.40      3.18 o 
  -6  -8   2       96.28       89.20     13.76 o 
  -5  -8   2       30.72       24.93      1.57 o 
  -4  -8   2       54.40       45.49      5.65 o 
  -3  -8   2      146.42      135.51     11.37 o 
  -2  -8   2      121.86      141.89      4.93 o 
  -1  -8   2       98.86      102.44      4.14 o 
   0  -8   2       19.97       19.57      2.23 o 
   1  -8   2       27.07       27.36      2.39 o 
   2  -8   2       82.86       83.03      4.14 o 
   3  -8   2        0.10        0.16      0.95 o 
   4  -8   2       41.10       40.96      3.02 o 
   5  -8   2       20.66       22.60      1.85 o 
   6  -8   2        3.28        5.34      1.67 o 
 -10  -7   2       26.47       24.34      3.02 o 
  -9  -7   2       14.43       14.32      2.23 o 
  -8  -7   2       71.32       57.74      3.82 o 
  -7  -7   2      116.03       90.99      4.45 o 
  -6  -7   2        0.57        1.27      0.79 o 
  -5  -7   2       69.39       63.90      7.24 o 
  -4  -7   2        3.69        2.87      0.67 o 
  -3  -7   2       14.02       13.01      1.06 o 
  -2  -7   2       53.38       46.27      5.65 o 
  -1  -7   2        3.99        3.90      0.65 o 
   0  -7   2      143.10      156.37      4.77 o 
   1  -7   2      156.13      161.62      5.09 o 
   2  -7   2      127.76      136.01      4.77 o 
   3  -7   2       49.68       53.73      6.92 o 
   4  -7   2        4.12        3.87      0.99 o 
   5  -7   2       40.30       38.71      2.19 o 
   6  -7   2        3.32        2.77      1.43 o 
   7  -7   2       23.99       26.39      2.08 o 
 -10  -6   2       73.74       72.38      4.61 o 
  -9  -6   2       53.39       45.34      3.50 o 
  -8  -6   2        0.11        0.48      0.95 o 
  -7  -6   2        0.17        0.80      0.95 o 
  -6  -6   2       25.46       26.86      3.18 o 
  -5  -6   2       89.63       78.77      8.75 o 
  -4  -6   2        5.67        6.63      0.79 o 
  -3  -6   2       22.96       23.58      1.67 o 
  -2  -6   2     1221.41     1311.01    155.01 o 
  -1  -6   2       47.99       44.94      4.93 o 
   0  -6   2      210.24      216.84      9.15 o 
   1  -6   2      232.08      248.15      5.73 o 
   2  -6   2       34.93       39.58      1.91 o 
   3  -6   2       47.64       44.95      3.42 o 
   4  -6   2        2.28        1.42      0.61 o 
   5  -6   2        4.45        5.16      0.95 o 
   6  -6   2       12.32       12.96      1.34 o 
   7  -6   2        6.58        6.85      2.78 o 
   8  -6   2       22.01       28.00      3.02 o 
 -11  -5   2        6.22        5.57      1.91 o 
 -10  -5   2       16.49       16.07      2.55 o 
  -9  -5   2        6.54        5.89      1.75 o 
  -8  -5   2        1.93        0.64      0.95 o 
  -7  -5   2       31.86       25.93      2.39 o 
  -6  -5   2        7.95        6.33      2.15 o 
  -5  -5   2      403.86      404.43     53.13 o 
  -4  -5   2      145.28      158.25     25.29 o 
  -3  -5   2       62.49       53.02      6.12 o 
  -2  -5   2     1473.54     1509.49    185.95 o 
  -1  -5   2       12.26       23.07      2.47 o 
   0  -5   2        1.94        2.06      0.41 o 
   1  -5   2       15.81       18.29      1.59 o 
   2  -5   2      410.84      429.52     32.05 o 
   3  -5   2        9.34        8.31      0.84 o 
   4  -5   2        5.63        7.01      0.90 o 
   5  -5   2        0.40        0.85      0.61 o 
   6  -5   2       22.95       19.45      1.91 o 
   7  -5   2        2.99        3.17      0.88 o 
   8  -5   2       15.97       18.13      2.55 o 
   9  -5   2        3.77        5.73      1.91 o 
 -11  -4   2        0.00       -1.11      1.11 o 
 -10  -4   2        3.70        4.29      1.59 o 
  -9  -4   2        1.64        0.80      1.11 o 
  -8  -4   2       83.98       79.85      3.98 o 
  -7  -4   2      317.19      286.80      6.84 o 
  -6  -4   2      222.61      194.86      5.41 o 
  -5  -4   2       46.28       57.59      5.09 o 
  -4  -4   2      138.77      155.32     22.03 o 
  -3  -4   2      427.32      478.90     60.69 o 
  -2  -4   2     1370.61     1487.08    184.76 o 
  -1  -4   2       10.94       12.11      1.35 o 
   0  -4   2      200.69      259.84      6.84 o 
   1  -4   2      959.87     1201.36     59.41 o 
   2  -4   2      302.83      300.92     15.03 o 
   3  -4   2      257.12      270.13      3.77 o 
   4  -4   2       14.67       18.37      1.67 o 
   5  -4   2       67.22       69.98      6.84 o 
   6  -4   2      170.86      177.94     15.27 o 
   7  -4   2        0.01        0.90      0.61 o 
   8  -4   2        1.09        1.82      0.76 o 
   9  -4   2        2.83        3.34      1.43 o 
 -10  -3   2        5.11        4.77      1.59 o 
  -9  -3   2       17.16       20.04      2.23 o 
  -8  -3   2      244.26      234.47      6.36 o 
  -7  -3   2       20.18       20.36      1.91 o 
  -6  -3   2       71.80       64.11      3.02 o 
  -5  -3   2       45.35       41.07      1.32 o 
  -4  -3   2      179.01      186.27     16.78 o 
  -3  -3   2      379.86      405.29     44.70 o 
  -2  -3   2      402.86      433.26     46.45 o 
  -1  -3   2      103.44      132.47     11.61 o 
   0  -3   2     1074.63     1271.22     31.42 o 
   1  -3   2      278.73      312.26      4.61 o 
   2  -3   2      101.95       97.84      2.47 o 
   3  -3   2       95.24      105.27      2.19 o 
   4  -3   2       69.78       71.72      4.61 o 
   5  -3   2       47.90       42.45      2.55 o 
   6  -3   2       26.18       24.06      3.74 o 
   7  -3   2        7.22        9.96      1.59 o 
   8  -3   2        5.25        6.37      0.99 o 
   9  -3   2        2.71        3.98      1.43 o 
  10  -3   2        5.84        6.68      1.75 o 
 -11  -2   2       10.91       10.50      2.23 o 
 -10  -2   2       32.17       24.81      2.70 o 
  -9  -2   2        7.86       10.18      1.75 o 
  -8  -2   2        8.52        8.27      1.43 o 
  -7  -2   2       18.12       21.47      2.07 o 
  -6  -2   2        5.96        6.20      1.11 o 
  -5  -2   2       31.80       46.51      8.99 o 
  -4  -2   2      578.99      629.00     23.07 o 
  -3  -2   2        4.29        5.98      0.56 o 
  -2  -2   2       67.29       92.10      1.75 o 
  -1  -2   2     1046.48     1325.81     79.61 o 
   0  -2   2     9654.03     9425.30    119.22 o 
   1  -2   2     2856.65     2744.98     66.17 o 
   2  -2   2      140.54      147.72      5.49 o 
   3  -2   2      152.23      163.81     11.69 o 
   4  -2   2       17.89       34.07      4.14 o 
   5  -2   2      153.55      150.58     15.51 o 
   6  -2   2      100.62      106.50     11.45 o 
   7  -2   2       15.12       17.01      3.02 o 
   8  -2   2      123.02      126.41     17.90 o 
   9  -2   2       22.99       31.97      2.70 o 
  10  -2   2        2.54        4.29      1.59 o 
 -10  -1   2       16.40       17.50      2.55 o 
  -9  -1   2       19.79       16.70      2.23 o 
  -8  -1   2        5.20        5.25      1.27 o 
  -7  -1   2        0.99        1.75      0.95 o 
  -6  -1   2       14.76       19.88      1.59 o 
  -5  -1   2       68.32       66.62      3.44 o 
  -4  -1   2       37.40       39.90      3.66 o 
  -3  -1   2      317.33      332.01     11.45 o 
  -2  -1   2      441.97      458.92      3.50 o 
  -1  -1   2      221.72      278.82     10.02 o 
   0  -1   2     8735.68     7838.78    484.05 o 
   1  -1   2       21.35       16.38      0.80 o 
   2  -1   2        0.90        1.59      0.48 o 
   3  -1   2      633.34      639.38     75.80 o 
   4  -1   2      305.13      347.85     36.27 o 
   5  -1   2       25.97       23.39      3.10 o 
   6  -1   2       25.24       25.08      1.22 o 
   7  -1   2      108.12      110.82     16.46 o 
   8  -1   2      233.51      214.39     22.67 o 
   9  -1   2        8.36       10.34      1.75 o 
  10  -1   2        1.24        3.02      1.27 o 
 -10   0   2       12.57       16.54      2.39 o 
  -9   0   2        3.49        4.93      1.59 o 
  -8   0   2        1.30        1.43      0.95 o 
  -7   0   2       87.42       98.57     14.48 o 
  -6   0   2      556.84      654.26      8.43 o 
  -5   0   2       55.49       61.72      2.39 o 
  -4   0   2       18.66       35.34      7.00 o 
  -3   0   2      158.21      133.17     29.27 o 
  -2   0   2     3816.17     4790.41     17.18 o 
  -1   0   2      567.23      728.22      5.41 o 
   0   0   2      279.08      257.93     64.03 o 
   1   0   2      738.12      628.49      4.61 o 
   2   0   2     1062.99      826.05      6.20 o 
   3   0   2      212.58      201.86      2.70 o 
   4   0   2       53.97       55.15      7.00 o 
   5   0   2      102.70       87.43     10.18 o 
   6   0   2      166.89      150.82     12.25 o 
   7   0   2      226.85      213.60     11.52 o 
   8   0   2      107.45      100.64      7.64 o 
   9   0   2        2.93        5.09      1.27 o 
  10   0   2        1.54        2.07      1.11 o 
 -10   1   2        2.11        1.11      1.43 o 
  -9   1   2      102.42      109.12      5.25 o 
  -8   1   2      138.07      118.67      4.93 o 
  -7   1   2       51.36       39.61      2.86 o 
  -6   1   2       10.96       11.78      2.15 o 
  -5   1   2       96.85      107.56     17.90 o 
  -4   1   2     1718.38     1789.46    219.95 o 
  -3   1   2      818.33      783.85     98.63 o 
  -2   1   2      442.78      521.72     49.45 o 
  -1   1   2     1654.81     1861.28    165.31 o 
   0   1   2     7625.53     6709.03    732.52 o 
   1   1   2      854.30      731.74     26.01 o 
   2   1   2      307.64      236.54      6.84 o 
   3   1   2      144.18      113.42      2.55 o 
   4   1   2        1.94        1.59      0.48 o 
   5   1   2      890.73      740.15      7.79 o 
   6   1   2      352.68      285.53      5.25 o 
   7   1   2      177.47      160.26     11.85 o 
   8   1   2       16.85       16.05      0.98 o 
   9   1   2       32.07       36.75      2.55 o 
  10   1   2        0.09        0.16      0.80 o 
 -10   2   2       35.14       37.38      3.50 o 
  -9   2   2       22.25       23.22      2.86 o 
  -8   2   2        1.26        0.95      1.11 o 
  -7   2   2        0.22        0.64      0.95 o 
  -6   2   2      338.83      319.57      7.16 o 
  -5   2   2       14.31       20.36      1.59 o 
  -4   2   2        0.05        1.21      0.40 o 
  -3   2   2       19.38       20.41      2.07 o 
  -2   2   2     1854.16     2174.87    178.18 o 
  -1   2   2        0.15        0.45      0.11 o 
   0   2   2      107.62      104.16      4.08 o 
   1   2   2       15.39       19.62      1.11 o 
   2   2   2        8.83       11.24      0.56 o 
   3   2   2       71.32       53.64      1.27 o 
   4   2   2      412.02      363.48      3.60 o 
   5   2   2     1295.76     1150.72      9.86 o 
   6   2   2        0.52        2.23      0.64 o 
   7   2   2       80.66       87.33      3.18 o 
   8   2   2        9.79        9.11      0.90 o 
   9   2   2       25.61       22.12      1.03 o 
  10   2   2        0.01        0.48      0.80 o 
  -9   3   2        4.08        4.45      1.59 o 
  -8   3   2       45.88       34.04      3.02 o 
  -7   3   2        8.02        7.95      1.59 o 
  -6   3   2        7.89        6.04      1.43 o 
  -5   3   2      428.48      402.93      7.79 o 
  -4   3   2       47.64       46.38      3.98 o 
  -3   3   2      140.17      155.68     16.11 o 
  -2   3   2      394.34      406.49     20.49 o 
  -1   3   2      967.79     1053.39     79.15 o 
   0   3   2       30.51       30.14      2.34 o 
   1   3   2      108.72      100.50      4.06 o 
   3   3   2      397.17      370.63      5.09 o 
   4   3   2      152.43      133.62      3.18 o 
   5   3   2        3.81        4.79      0.56 o 
   6   3   2       30.76       31.50      1.35 o 
   7   3   2        1.27        0.32      0.56 o 
   8   3   2        6.02        7.61      0.84 o 
   9   3   2       19.45       21.40      1.19 o 
  10   3   2       20.91       21.47      2.39 o 
  -9   4   2        5.60        8.43      2.23 o 
  -8   4   2        0.42        2.86      1.43 o 
  -7   4   2        1.12        0.95      1.11 o 
  -6   4   2        4.89        4.61      1.43 o 
  -5   4   2      234.07      237.17      6.36 o 
  -4   4   2      349.20      328.99      4.32 o 
  -3   4   2      811.57      794.56     36.35 o 
  -2   4   2      574.77      570.68     42.73 o 
  -1   4   2     1395.86     1464.82    154.37 o 
   0   4   2      256.51      252.36     33.13 o 
   1   4   2      123.08      127.36     12.01 o 
   2   4   2      395.64      418.99      5.57 o 
   3   4   2      243.31      249.42      4.45 o 
   4   4   2       28.75       34.84      1.75 o 
   5   4   2      274.54      253.56      4.93 o 
   6   4   2      272.20      265.01      5.41 o 
   7   4   2      154.00      157.80      4.45 o 
   8   4   2        0.00        0.32      0.64 o 
   9   4   2        1.63        0.87      0.67 o 
  10   4   2       79.28       75.24      4.14 o 
  11   4   2       12.04       14.32      2.23 o 
  -8   5   2        5.80        6.04      1.91 o 
  -7   5   2        5.29        3.82      1.59 o 
  -6   5   2       10.10        7.79      1.75 o 
  -5   5   2        0.86        1.11      1.11 o 
  -4   5   2      801.27      778.20      7.25 o 
  -3   5   2      719.91      772.98     28.23 o 
  -2   5   2       20.46       21.96      2.94 o 
  -1   5   2        4.52        3.64      0.87 o 
   0   5   2      481.51      563.23     80.25 o 
   1   5   2       81.75       85.61      8.99 o 
   2   5   2      562.38      626.42      7.64 o 
   3   5   2        5.33        7.16      0.95 o 
   4   5   2     1271.30     1340.65     11.77 o 
   5   5   2      633.00      586.65      8.11 o 
   6   5   2      369.39      348.84      6.52 o 
   7   5   2       26.33       25.45      1.91 o 
   8   5   2       37.10       40.40      2.55 o 
   9   5   2        0.07       -0.50      0.50 o 
  10   5   2        0.61       -0.32      0.95 o 
  11   5   2       25.71       25.61      2.86 o 
  -7   6   2        0.59        1.43      1.27 o 
  -6   6   2       60.01       63.15      4.14 o 
  -5   6   2      140.28      137.28      5.41 o 
  -4   6   2        7.81        8.27      1.06 o 
  -3   6   2        4.42        5.56      0.88 o 
  -2   6   2       62.79       66.29      8.51 o 
  -1   6   2      115.33      124.82     15.75 o 
   0   6   2        2.31        3.24      0.61 o 
   1   6   2        5.86        6.36      1.11 o 
   2   6   2       17.71       21.63      1.75 o 
   3   6   2      368.15      381.29      6.68 o 
   4   6   2     2164.32     2259.44     16.54 o 
   5   6   2      167.32      165.75      4.61 o 
   6   6   2       17.68       18.13      1.75 o 
   7   6   2      128.63      123.92      4.29 o 
   8   6   2      436.38      434.90      8.27 o 
   9   6   2      142.13      136.16      9.78 o 
  10   6   2       35.65       35.47      3.18 o 
  11   6   2       13.53       10.34      2.07 o 
  -7   7   2       11.17        9.23      2.23 o 
  -6   7   2        7.42        8.59      2.07 o 
  -5   7   2        3.60        4.14      1.59 o 
  -4   7   2       95.18       95.49      3.34 o 
  -3   7   2        1.83        2.32      0.72 o 
  -2   7   2       26.61       25.22      1.57 o 
  -1   7   2        0.36        0.16      0.50 o 
   0   7   2       97.52      104.14     12.96 o 
   1   7   2      121.01      142.37      4.45 o 
   2   7   2      699.80      766.56     10.18 o 
   3   7   2      306.96      331.98      6.68 o 
   4   7   2       96.98       88.44      3.66 o 
   5   7   2       71.53       63.15      3.18 o 
   6   7   2      197.25      190.25      5.41 o 
   7   7   2       71.31       68.24      3.50 o 
   8   7   2        0.01        0.00      0.95 o 
   9   7   2       21.04       17.36      2.39 o 
  10   7   2       11.33       11.13      2.07 o 
  11   7   2       10.80        9.86      2.23 o 
  -6   8   2        0.44       -0.95      1.11 o 
  -5   8   2        4.95        5.09      1.75 o 
  -4   8   2       65.86       67.92      4.14 o 
  -3   8   2        0.02       -0.56      0.56 o 
  -2   8   2       12.33       11.61      1.29 o 
  -1   8   2        4.55        4.39      0.90 o 
   0   8   2        0.12       -0.16      0.80 o 
   1   8   2      285.51      348.21      7.48 o 
   2   8   2      252.96      279.96      6.68 o 
   3   8   2        0.03        0.64      0.80 o 
   4   8   2      132.30      133.62      4.77 o 
   5   8   2      121.05      126.46      4.61 o 
   6   8   2       11.57       13.04      1.75 o 
   7   8   2       51.04       48.52      3.18 o 
   8   8   2        3.31        1.98      1.27 o 
   9   8   2       87.21       83.83     16.15 o 
  10   8   2        0.31        0.95      1.27 o 
  11   8   2       13.62       10.18      2.23 o 
  -5   9   2       14.88       16.86      2.70 o 
  -4   9   2       62.51       61.40      4.14 o 
  -3   9   2        7.50        8.80      1.35 o 
  -2   9   2        8.33        7.94      1.24 o 
  -1   9   2        5.59        5.57      1.06 o 
   0   9   2       45.01       47.88      3.34 o 
   1   9   2      167.63      185.16      5.89 o 
   2   9   2        5.06        6.36      1.59 o 
   3   9   2        0.67        0.64      0.95 o 
   4   9   2      114.11      130.60      5.09 o 
   5   9   2       40.04       35.00      2.70 o 
   6   9   2       26.97       29.59      2.70 o 
   7   9   2        0.48        0.16      0.95 o 
   8   9   2        0.55        0.87      0.87 o 
   9   9   2      276.76      264.31     39.29 o 
  10   9   2        9.98       10.18      2.23 o 
  -3  10   2        0.06        0.32      0.90 o 
  -2  10   2        0.59        0.14      0.84 o 
  -1  10   2        3.85        3.34      1.59 o 
   0  10   2        0.01       -0.95      1.11 o 
   1  10   2       17.90       17.66      2.39 o 
   2  10   2        3.07        3.34      1.43 o 
   3  10   2      173.71      172.43      6.04 o 
   4  10   2       99.97      108.01      4.93 o 
   6  10   2        8.84        8.33      1.35 o 
   7  10   2        4.56        4.78      1.12 o 
   8  10   2       31.51       28.81      6.68 o 
   9  10   2       65.56       65.10     11.85 o 
  -1  11   2       18.03       15.11      2.55 o 
   0  11   2        0.05       -0.95      1.27 o 
   1  11   2        9.64        8.91      2.07 o 
   2  11   2       75.34       80.49      4.77 o 
   3  11   2      200.91      218.72      7.32 o 
   4  11   2        4.89        5.57      1.75 o 
   5  11   2        4.77        3.34      1.43 o 
   6  11   2       14.91       13.10      1.67 o 
   7  11   2        5.38        6.65      1.91 o 
   8  11   2       69.63       69.33      9.70 o 
  -6 -11   3       10.16       10.98      2.23 o 
  -5 -11   3        3.35        2.07      1.75 o 
  -4 -11   3       34.49       36.27      3.34 o 
  -3 -11   3        0.32        1.27      1.43 o 
  -2 -11   3        4.11        3.02      1.59 o 
  -1 -11   3       33.51       23.86      2.86 o 
   0 -11   3        3.59        3.66      1.75 o 
  -7 -10   3       35.86       29.59      3.18 o 
  -6 -10   3        0.06        0.80      1.27 o 
  -5 -10   3       29.19       23.23      1.91 o 
  -4 -10   3       25.55       22.91      2.70 o 
  -3 -10   3       11.59        6.04      1.75 o 
  -2 -10   3       13.18       12.57      2.07 o 
  -1 -10   3        8.92        4.93      1.59 o 
   0 -10   3       39.00       37.22      3.18 o 
   1 -10   3       79.57       75.72      4.45 o 
   2 -10   3       15.69       19.09      2.70 o 
  -8  -9   3       10.21        7.16      2.07 o 
  -7  -9   3        0.16       -0.32      1.27 o 
  -6  -9   3       40.37       34.36      3.02 o 
  -5  -9   3        7.41        9.43      1.24 o 
  -4  -9   3        9.17        8.44      1.12 o 
  -3  -9   3       21.81       20.36      2.39 o 
  -2  -9   3        0.14        1.11      1.11 o 
  -1  -9   3       33.49       35.47      3.02 o 
   0  -9   3      103.71      107.05      4.77 o 
   1  -9   3       15.78       16.07      2.23 o 
   2  -9   3        4.36        3.18      1.43 o 
   3  -9   3        2.30        2.70      1.43 o 
   4  -9   3       15.96       17.02      2.55 o 
  -9  -8   3        1.67        0.64      1.27 o 
  -8  -8   3        0.32        0.16      1.27 o 
  -7  -8   3        0.95        1.27      1.27 o 
  -6  -8   3      214.89      175.61      6.04 o 
  -5  -8   3       39.64       33.11      2.94 o 
  -4  -8   3       12.19       10.81      1.18 o 
  -3  -8   3      114.13      109.75      7.95 o 
  -2  -8   3       22.70       22.59      2.23 o 
  -1  -8   3       63.15       69.51      3.50 o 
   0  -8   3        1.22        2.23      1.11 o 
   1  -8   3       31.96       32.29      2.70 o 
   2  -8   3        7.29        7.48      1.59 o 
   3  -8   3        0.31        1.11      1.11 o 
   4  -8   3       12.00       13.20      2.07 o 
   5  -8   3       19.55       17.14      1.69 o 
   6  -8   3        7.03        6.95      1.59 o 
 -10  -7   3        5.71        5.09      1.91 o 
  -9  -7   3        0.82        1.59      1.43 o 
  -8  -7   3       86.24       73.17      4.29 o 
  -7  -7   3       85.87       74.29      4.14 o 
  -6  -7   3       58.27       46.29      3.18 o 
  -5  -7   3        9.08        9.03      2.07 o 
  -4  -7   3        1.57        1.27      0.67 o 
  -3  -7   3      163.87      153.00     11.61 o 
  -2  -7   3       82.78       88.17      6.52 o 
  -1  -7   3       33.05       35.27      1.56 o 
   0  -7   3        0.29        0.80      0.80 o 
   1  -7   3       68.43       73.49      3.66 o 
   2  -7   3        2.87        3.50      1.27 o 
   3  -7   3       89.03       87.97      4.14 o 
   4  -7   3        5.45        5.19      0.99 o 
   5  -7   3        7.06        5.57      1.12 o 
   6  -7   3        9.44        6.64      1.22 o 
   7  -7   3       14.95       13.98      1.63 o 
 -10  -6   3        0.10       -1.11      1.11 o 
  -9  -6   3       78.66       73.33      4.45 o 
  -8  -6   3       86.84       82.72      4.45 o 
  -7  -6   3        4.14        3.02      1.27 o 
  -6  -6   3       35.59       30.38      2.55 o 
  -5  -6   3        0.48        0.19      0.50 o 
  -4  -6   3        6.87        6.56      1.11 o 
  -3  -6   3      247.24      247.15     20.60 o 
  -2  -6   3      158.66      168.35     12.88 o 
  -1  -6   3       68.79       83.91      4.61 o 
   0  -6   3      227.50      257.11     12.96 o 
   1  -6   3      465.23      496.46      8.27 o 
   2  -6   3        8.44        8.11      1.43 o 
   3  -6   3       67.16       66.86      2.47 o 
   4  -6   3        0.32        0.16      0.56 o 
   5  -6   3       68.82       69.39      2.59 o 
   6  -6   3       32.99       36.59      4.69 o 
   7  -6   3        1.62        3.65      1.91 o 
   8  -6   3        1.50        1.92      0.88 o 
 -10  -5   3        1.77        2.39      1.59 o 
  -9  -5   3       53.14       49.47      3.66 o 
  -8  -5   3       31.81       29.11      2.70 o 
  -7  -5   3        0.02       -0.32      0.80 o 
  -6  -5   3       66.80       58.54      3.18 o 
  -5  -5   3       64.13       65.78      7.48 o 
  -4  -5   3       14.54       11.10      1.75 o 
  -3  -5   3      179.97      186.21     22.99 o 
  -2  -5   3      327.79      371.37     33.33 o 
  -1  -5   3     2735.51     3062.96    127.73 o 
   0  -5   3     1065.51     1198.23     35.63 o 
   1  -5   3       33.83       45.11      2.39 o 
   2  -5   3       15.47       15.75      1.59 o 
   3  -5   3       32.88       38.95      1.63 o 
   4  -5   3       67.02       70.77      4.61 o 
   5  -5   3       27.65       28.91      3.98 o 
   6  -5   3        0.67       -0.09      0.95 o 
   7  -5   3        3.48        4.40      1.01 o 
   8  -5   3       17.86       19.23      3.42 o 
 -10  -4   3       12.89       15.91      2.39 o 
  -9  -4   3       24.41       24.18      2.70 o 
  -8  -4   3        4.24        4.45      1.59 o 
  -7  -4   3       41.15       37.70      2.70 o 
  -6  -4   3      227.34      214.90      5.73 o 
  -5  -4   3       35.43       38.18      2.39 o 
  -4  -4   3      108.36      117.42     13.76 o 
  -3  -4   3        2.30        1.59      0.38 o 
  -2  -4   3      424.74      443.87     30.54 o 
  -1  -4   3     6179.27     7043.85    248.23 o 
   0  -4   3      276.25      302.44      8.03 o 
   1  -4   3      274.39      335.17     29.35 o 
   2  -4   3        6.95        9.99      1.01 o 
   3  -4   3      247.45      271.76      3.82 o 
   4  -4   3        5.29        5.86      0.72 o 
   5  -4   3       65.63       69.26      5.65 o 
   6  -4   3       82.17       82.10     11.21 o 
   7  -4   3      184.42      193.43     22.83 o 
   8  -4   3        3.00        5.04      0.99 o 
 -10  -3   3        0.85        0.48      1.43 o 
  -9  -3   3       18.70       15.91      2.23 o 
  -8  -3   3      104.46      102.28      4.45 o 
  -7  -3   3      108.21      103.08      4.29 o 
  -6  -3   3        2.02        1.11      0.80 o 
  -5  -3   3        2.44        2.07      0.80 o 
  -4  -3   3      202.10      223.12     24.10 o 
  -3  -3   3      993.60     1167.53     96.32 o 
  -2  -3   3      468.88      526.21     33.17 o 
  -1  -3   3        8.36       14.16      0.72 o 
   0  -3   3      111.24      131.09      7.71 o 
   1  -3   3      161.97      215.95     20.68 o 
   2  -3   3       37.62       51.40      5.17 o 
   3  -3   3       87.92       97.12      4.69 o 
   4  -3   3       31.42       31.40      1.29 o 
   5  -3   3       11.89       10.77      1.51 o 
   6  -3   3       57.84       57.93      7.16 o 
   7  -3   3      179.60      180.23     24.18 o 
   8  -3   3        3.79        5.39      0.95 o 
   9  -3   3        0.90        1.59      1.11 o 
 -10  -2   3       64.27       51.22      3.82 o 
  -9  -2   3       40.93       42.63      3.18 o 
  -8  -2   3       25.09       27.36      2.39 o 
  -7  -2   3      178.04      196.93      5.57 o 
  -6  -2   3        5.94        7.95      1.27 o 
  -5  -2   3      106.34      122.01      3.82 o 
  -4  -2   3      116.26      126.77      5.25 o 
  -3  -2   3        2.39        5.24      0.80 o 
  -2  -2   3        7.67       17.16      5.09 o 
  -1  -2   3      642.28      790.69     13.12 o 
   0  -2   3      119.74      142.33     15.67 o 
   1  -2   3       86.56      105.97     12.73 o 
   2  -2   3        7.36        8.08      0.39 o 
   3  -2   3       78.44       84.82      5.50 o 
   4  -2   3        1.82        0.64      0.34 o 
   5  -2   3      326.16      324.47     37.94 o 
   6  -2   3      402.12      406.04     57.50 o 
   7  -2   3       13.12       14.64      3.26 o 
   8  -2   3       24.01       23.03      2.70 o 
   9  -2   3       11.99       11.29      1.75 o 
 -10  -1   3       24.70       26.72      3.02 o 
  -9  -1   3       55.17       52.02      3.66 o 
  -8  -1   3       12.37       11.77      1.75 o 
  -7  -1   3       16.14       21.00      2.07 o 
  -6  -1   3       17.06       16.23      1.59 o 
  -5  -1   3       37.85       45.65      2.39 o 
  -4  -1   3       84.61       79.37      1.83 o 
  -3  -1   3       69.97       94.64      6.44 o 
  -2  -1   3      497.00      528.98     22.27 o 
  -1  -1   3     1112.64     1193.24    145.47 o 
   0  -1   3      104.18      150.22     26.33 o 
   1  -1   3       46.93       56.15      9.15 o 
   2  -1   3      494.60      512.71     23.46 o 
   3  -1   3      104.29       98.19     10.02 o 
   4  -1   3     2464.85     2517.32    360.77 o 
   5  -1   3      220.33      199.51     26.88 o 
   6  -1   3        2.85        4.78      0.67 o 
   7  -1   3       47.66       51.44      3.34 o 
   8  -1   3        6.09        7.01      0.90 o 
   9  -1   3        0.23        0.08      0.56 o 
 -10   0   3        0.47        1.43      1.43 o 
  -9   0   3       18.58       15.91      2.39 o 
  -8   0   3        6.01        6.52      1.59 o 
  -7   0   3        3.25        4.84      1.19 o 
  -6   0   3       13.64       16.38      1.75 o 
  -5   0   3        0.02        0.48      0.64 o 
  -4   0   3        0.02        1.59      0.64 o 
  -3   0   3       36.29       35.63      1.75 o 
  -2   0   3      892.59     1145.94      8.59 o 
  -1   0   3     1560.51     1679.01    394.73 o 
   0   0   3        3.40        2.70      0.32 o 
   1   0   3       15.64       13.04      2.47 o 
   2   0   3      168.68      140.79      8.27 o 
   3   0   3      437.49      336.88      7.56 o 
   4   0   3      524.17      512.84     61.72 o 
   5   0   3        0.18        1.27      0.34 o 
   6   0   3      104.40      102.52     12.01 o 
   7   0   3        4.17        5.16      0.72 o 
   8   0   3        0.19        0.16      0.45 o 
   9   0   3       66.46       62.38      8.67 o 
 -10   1   3        3.30       -0.16      1.27 o 
  -9   1   3        1.15        1.11      1.27 o 
  -8   1   3       65.38       57.74      3.66 o 
  -7   1   3        0.29        0.00      0.80 o 
  -6   1   3      564.49      693.83    132.03 o 
  -5   1   3       22.19       23.05      4.06 o 
  -4   1   3      919.08     1047.71    216.10 o 
  -3   1   3     2243.42     2212.72    311.09 o 
  -2   1   3     2630.71     2965.60    314.24 o 
  -1   1   3      139.35      173.73     14.95 o 
   0   1   3      422.47      370.63      8.40 o 
   1   1   3        0.00        0.16      0.16 o 
   2   1   3      126.08      111.53      1.69 o 
   3   1   3      194.80      151.43      4.14 o 
   4   1   3       35.84       32.29      1.59 o 
   5   1   3       30.10       29.11      1.75 o 
   6   1   3      195.84      195.00     17.34 o 
   7   1   3      298.92      288.09     31.73 o 
   8   1   3        9.52       10.15      1.51 o 
   9   1   3        9.98        9.47      1.06 o 
  -9   2   3        6.40        4.45      1.75 o 
  -8   2   3        4.71        5.25      1.59 o 
  -7   2   3       62.96       52.65      3.34 o 
  -6   2   3       16.01       13.84      1.75 o 
  -5   2   3     1648.46     1911.89    393.46 o 
  -4   2   3      896.75     1048.41    207.75 o 
  -3   2   3      178.13      192.15     19.95 o 
  -2   2   3       53.91       73.34      5.93 o 
  -1   2   3     1542.20     1846.67    110.75 o 
   0   2   3      761.15      825.78     17.30 o 
   1   2   3      938.11      848.56     27.88 o 
   2   2   3      126.91       91.87      2.60 o 
   3   2   3      404.93      340.65      2.76 o 
   4   2   3      760.51      650.60      7.16 o 
   5   2   3     2201.63     1874.33     13.20 o 
   6   2   3       75.09       62.36      2.70 o 
   7   2   3      191.92      180.07      4.77 o 
   8   2   3        3.89        3.66      0.95 o 
   9   2   3       31.64       29.30      2.78 o 
  -9   3   3        1.94        3.18      1.75 o 
  -8   3   3       36.74       34.52      3.18 o 
  -7   3   3       36.28       38.02      3.02 o 
  -6   3   3       39.84       38.02      2.86 o 
  -5   3   3      190.71      185.64      5.57 o 
  -4   3   3       63.67       56.15      2.86 o 
  -3   3   3        0.43        0.45      0.23 o 
  -2   3   3      285.93      335.02     20.36 o 
  -1   3   3      686.44      823.68     55.04 o 
   0   3   3       64.45       72.89      3.37 o 
   1   3   3      527.41      517.02     29.72 o 
   2   3   3      257.80      239.02     29.35 o 
   3   3   3     6569.25     5578.28     28.63 o 
   4   3   3      127.03      105.62      2.14 o 
   5   3   3        0.34        1.43      0.45 o 
   6   3   3        8.49        6.80      0.72 o 
   7   3   3      250.05      230.02      3.82 o 
   8   3   3       44.74       47.32      1.91 o 
   9   3   3        1.82        1.91      0.67 o 
  10   3   3        1.84        1.26      0.58 o 
  -8   4   3        0.02       -0.32      0.95 o 
  -7   4   3       19.90       18.61      2.39 o 
  -6   4   3        0.71        0.64      0.95 o 
  -5   4   3       35.44       35.63      2.70 o 
  -4   4   3       49.74       43.90      2.70 o 
  -3   4   3       54.46       56.45      3.66 o 
  -2   4   3      255.89      250.39     16.50 o 
  -1   4   3        0.52        0.21      0.20 o 
   0   4   3       42.97       50.26      4.69 o 
   1   4   3      608.51      555.98     52.26 o 
   2   4   3      118.90      135.53      3.34 o 
   3   4   3      546.29      537.98      6.84 o 
   4   4   3      173.96      154.14      3.82 o 
   5   4   3        6.62        6.36      0.95 o 
   6   4   3       81.38       79.69      3.18 o 
   7   4   3      502.48      464.04      5.51 o 
   8   4   3       57.96       53.22      2.02 o 
   9   4   3       33.32       32.69      1.80 o 
  10   4   3       36.15       36.04      2.02 o 
  11   4   3        0.14        0.00      1.11 o 
  -8   5   3        5.78        4.77      1.91 o 
  -7   5   3        0.18        0.95      1.27 o 
  -6   5   3        0.04       -0.32      0.80 o 
  -5   5   3       35.71       35.47      2.86 o 
  -4   5   3       10.63       11.29      1.75 o 
  -3   5   3      161.06      161.71      9.39 o 
  -2   5   3       18.62       19.09      1.75 o 
  -1   5   3        0.05        2.84      1.57 o 
   0   5   3      277.95      299.19     38.47 o 
   1   5   3      258.00      272.49     32.77 o 
   2   5   3      164.26      165.59      3.98 o 
   3   5   3       49.40       46.77      2.23 o 
   4   5   3      166.17      171.80      4.29 o 
   5   5   3      463.75      432.67      7.16 o 
   6   5   3       12.27       12.25      1.43 o 
   7   5   3        4.57        3.82      1.11 o 
   8   5   3      277.96      290.14      6.68 o 
   9   5   3       20.21       19.88      2.07 o 
  10   5   3        7.65        5.97      1.12 o 
  11   5   3       55.87       58.54      3.98 o 
  12   5   3        2.63        4.45      1.75 o 
  -7   6   3        3.96        4.61      1.75 o 
  -6   6   3        8.91        8.91      2.07 o 
  -5   6   3      134.29      135.69      5.41 o 
  -4   6   3       37.30       34.36      2.70 o 
  -3   6   3       61.79       60.25      2.17 o 
  -2   6   3        8.64        9.51      1.75 o 
  -1   6   3        7.96        9.52      1.11 o 
   0   6   3      402.31      460.48     58.62 o 
   1   6   3      152.06      146.00     17.58 o 
   2   6   3       75.09       78.10      3.02 o 
   3   6   3       65.74       66.81      2.86 o 
   4   6   3        5.50        7.79      1.11 o 
   5   6   3      555.20      542.11      8.43 o 
   6   6   3      531.02      509.18      8.43 o 
   7   6   3       79.59       74.92      3.50 o 
   8   6   3      158.03      159.71      5.25 o 
   9   6   3       63.78       61.56      3.50 o 
  10   6   3        6.40        6.60      1.18 o 
  11   6   3        4.93        5.89      1.75 o 
  -6   7   3       54.77       60.92      4.29 o 
  -5   7   3       82.13       93.37      4.93 o 
  -4   7   3       17.75       14.48      2.23 o 
  -3   7   3       39.72       40.48      5.01 o 
  -2   7   3        7.96        6.22      1.43 o 
  -1   7   3        0.35       -0.08      0.45 o 
   0   7   3      214.45      223.85     25.93 o 
   1   7   3       33.56       42.79      2.55 o 
   2   7   3      138.18      167.82      4.93 o 
   3   7   3      671.52      702.77      9.86 o 
   4   7   3      840.03      848.80     10.98 o 
   5   7   3       68.95       68.08      3.34 o 
   6   7   3       90.35       84.15      3.82 o 
   7   7   3      324.75      321.64      7.48 o 
   8   7   3      346.99      350.91      7.95 o 
   9   7   3        6.67        6.36      1.59 o 
  10   7   3       41.27       43.02      5.89 o 
  11   7   3        8.40       11.29      2.23 o 
  -5   8   3        0.46       -0.32      1.11 o 
  -4   8   3        2.11        1.11      1.27 o 
  -3   8   3       61.98       61.40      3.82 o 
  -2   8   3        1.03        0.00      0.67 o 
  -1   8   3        2.11        2.09      0.87 o 
   0   8   3        0.20        0.64      0.80 o 
   1   8   3       67.40       67.76      3.50 o 
   2   8   3      901.76      949.97     12.25 o 
   3   8   3        8.86        7.32      1.43 o 
   4   8   3       16.98       20.36      2.07 o 
   5   8   3      128.54      122.96      4.61 o 
   6   8   3        8.16        8.91      1.59 o 
   7   8   3        6.12        6.68      1.59 o 
   8   8   3        0.12       -0.95      0.95 o 
   9   8   3        5.82        6.68      1.75 o 
  10   8   3       12.12       13.07      2.07 o 
  11   8   3       23.35       21.95      2.86 o 
  -4   9   3       17.27       18.29      2.70 o 
  -3   9   3       20.57       20.84      2.70 o 
  -2   9   3        1.30        0.80      0.79 o 
  -1   9   3       15.82       18.20      1.91 o 
   0   9   3       92.99      107.69      4.61 o 
   1   9   3        0.40       -0.80      0.80 o 
   2   9   3       82.14       93.37      4.29 o 
   3   9   3      128.76      136.80      5.09 o 
   4   9   3        7.76        7.32      1.59 o 
   5   9   3      164.77      156.53      5.57 o 
   6   9   3        6.38        4.93      1.43 o 
   7   9   3       16.65       16.38      2.23 o 
   8   9   3        3.14        3.50      1.43 o 
   9   9   3        0.46        1.75      1.43 o 
  10   9   3       43.85       42.13      5.33 o 
  -3  10   3        4.08        2.55      1.75 o 
  -2  10   3       15.75       13.22      2.31 o 
  -1  10   3        0.11       -0.16      1.11 o 
   0  10   3       18.57       18.61      2.39 o 
   1  10   3      177.43      188.98      6.52 o 
   2  10   3        2.55       10.02      2.07 o 
   3  10   3      119.64      121.69      5.25 o 
   4  10   3       61.11       66.33      3.98 o 
   5  10   3       13.06       10.18      1.91 o 
   6  10   3       16.93       19.72      2.39 o 
   7  10   3        0.14        0.32      1.11 o 
   8  10   3        1.22        1.75      1.43 o 
   9  10   3        5.09        6.04      1.34 o 
  -1  11   3       18.29       17.18      2.70 o 
   0  11   3       49.89       59.65      4.14 o 
   1  11   3        0.00       -0.16      1.27 o 
   2  11   3       28.39       30.70      3.18 o 
   3  11   3       61.13       71.42      4.45 o 
   4  11   3       63.43       64.90      4.14 o 
   5  11   3        0.92        0.32      1.27 o 
   6  11   3       24.90       28.63      3.02 o 
   7  11   3        6.52        7.00      2.07 o 
   8  11   3       76.96       69.99      4.45 o 
  -4 -11   4        5.78        3.34      1.75 o 
  -3 -11   4       27.05       24.18      2.86 o 
  -2 -11   4        3.52        3.02      1.59 o 
  -1 -11   4        1.86        1.27      1.43 o 
  -7 -10   4       61.07       44.70      3.82 o 
  -6 -10   4        4.14        4.29      1.91 o 
  -5 -10   4        0.41       -0.16      1.11 o 
  -4 -10   4        1.93        0.64      1.27 o 
  -3 -10   4       81.45       67.92      4.14 o 
  -2 -10   4       42.91       37.38      3.18 o 
  -1 -10   4       36.46       35.31      3.18 o 
   0 -10   4        5.02        6.36      1.91 o 
   1 -10   4       10.76       12.41      2.23 o 
   2 -10   4       28.69       26.25      3.02 o 
  -8  -9   4       15.10       11.61      2.39 o 
  -7  -9   4        0.32       -0.32      1.27 o 
  -6  -9   4        1.19        0.00      1.11 o 
  -5  -9   4       13.15       12.73      2.07 o 
  -4  -9   4       18.69       16.20      1.52 o 
  -3  -9   4       21.44       21.16      2.39 o 
  -2  -9   4       12.28        8.75      1.75 o 
  -1  -9   4       11.08       14.00      2.07 o 
   0  -9   4      105.97       97.03      4.61 o 
   1  -9   4        2.44        3.18      1.43 o 
   2  -9   4        3.66        2.39      1.27 o 
   3  -9   4        0.00        0.64      1.27 o 
   4  -9   4        3.09        2.55      1.43 o 
  -9  -8   4       13.79       10.50      2.39 o 
  -8  -8   4        1.98       -0.32      1.27 o 
  -7  -8   4       19.84       18.61      2.55 o 
  -6  -8   4        2.40        1.27      1.27 o 
  -5  -8   4        0.10       -0.64      0.64 o 
  -4  -8   4       55.13       49.16      2.86 o 
  -3  -8   4       98.35       93.85      6.52 o 
  -2  -8   4      399.41      417.72      8.43 o 
  -1  -8   4      170.94      168.61      5.57 o 
   0  -8   4       67.46       73.17      3.82 o 
   1  -8   4       11.86       13.20      2.07 o 
   2  -8   4       96.29       95.44      4.45 o 
   3  -8   4       15.42       15.27      2.07 o 
   4  -8   4       72.15       73.97      4.29 o 
   5  -8   4        6.09        5.89      1.75 o 
   6  -8   4        6.03        6.20      1.91 o 
  -9  -7   4       10.92        8.75      2.23 o 
  -8  -7   4        6.01        4.93      1.75 o 
  -7  -7   4       64.17       57.90      3.82 o 
  -6  -7   4        1.38        0.64      1.11 o 
  -5  -7   4        4.72        2.39      1.11 o 
  -4  -7   4        1.32        0.88      0.80 o 
  -3  -7   4        3.91        4.79      0.90 o 
  -2  -7   4     1163.69     1183.86      8.93 o 
  -1  -7   4      149.16      158.59      4.77 o 
   0  -7   4       33.23       35.79      2.55 o 
   1  -7   4       33.38       30.86      2.55 o 
   2  -7   4       12.72       11.29      1.75 o 
   3  -7   4       66.77       70.47      3.82 o 
   4  -7   4        4.92        5.25      1.43 o 
   5  -7   4        5.76        5.43      1.83 o 
   6  -7   4        0.52       -0.02      0.72 o 
   7  -7   4        5.37        6.20      1.75 o 
  -9  -6   4        4.20        4.29      1.75 o 
  -8  -6   4       63.27       57.27      3.82 o 
  -7  -6   4       41.50       38.34      3.02 o 
  -6  -6   4        5.23        4.45      1.43 o 
  -5  -6   4        0.57       -0.64      0.64 o 
  -4  -6   4        1.63        2.73      0.67 o 
  -3  -6   4      237.94      235.32     17.10 o 
  -2  -6   4      535.69      544.16     13.28 o 
  -1  -6   4       34.27       36.09      2.23 o 
   0  -6   4       11.09       14.13      1.06 o 
   1  -6   4      598.11      634.05      9.54 o 
   2  -6   4      433.21      418.20      7.95 o 
   3  -6   4      145.72      153.03      5.09 o 
   4  -6   4      139.85      146.07      3.53 o 
   5  -6   4       41.29       41.06      4.53 o 
   6  -6   4      203.59      218.62     14.24 o 
   7  -6   4        0.99        2.03      0.95 o 
   8  -6   4        1.31        0.95      1.27 o 
 -10  -5   4       15.32       16.23      2.70 o 
  -9  -5   4       15.69       15.59      2.39 o 
  -8  -5   4       90.83       87.65      4.61 o 
  -7  -5   4        0.90        1.11      1.11 o 
  -6  -5   4        1.14        0.64      0.95 o 
  -5  -5   4        7.86        5.41      1.27 o 
  -4  -5   4        4.05        3.80      0.61 o 
  -3  -5   4      117.47      123.50      8.19 o 
  -2  -5   4       50.51       45.24      1.63 o 
  -1  -5   4      261.24      277.66      3.77 o 
   0  -5   4      438.11      495.10     28.16 o 
   1  -5   4        5.59        5.33      0.65 o 
   2  -5   4       69.39       69.83      3.18 o 
   3  -5   4        0.26        0.16      0.64 o 
   4  -5   4      114.73      117.94      2.92 o 
   5  -5   4       76.75       79.33      6.84 o 
   6  -5   4       35.31       35.45      2.23 o 
   7  -5   4        2.54        3.51      1.43 o 
   8  -5   4       10.91       10.34      1.91 o 
   9  -5   4        2.22        2.23      1.27 o 
 -10  -4   4       21.06       21.32      3.02 o 
  -9  -4   4       27.08       27.36      3.02 o 
  -8  -4   4       40.76       38.81      3.18 o 
  -7  -4   4       15.11       13.04      1.91 o 
  -6  -4   4       23.54       21.16      2.23 o 
  -5  -4   4        0.04       -0.48      0.64 o 
  -4  -4   4      186.46      174.50      4.77 o 
  -3  -4   4       12.81       14.29      2.23 o 
  -2  -4   4      385.28      425.51     16.94 o 
  -1  -4   4       74.55      105.16      3.58 o 
   0  -4   4       80.32       95.55      6.92 o 
   1  -4   4        0.00       -0.16      0.32 o 
   2  -4   4        2.73        5.34      1.35 o 
   3  -4   4      175.90      170.13      3.18 o 
   4  -4   4      160.53      158.11      8.75 o 
   5  -4   4       97.45      103.49      9.54 o 
   6  -4   4       14.31       14.20      1.99 o 
   7  -4   4        8.48        9.13      2.07 o 
   8  -4   4        2.45        1.75      1.11 o 
   9  -4   4        0.96        0.32      0.95 o 
 -10  -3   4       38.86       43.11      3.82 o 
  -9  -3   4        3.71        2.86      1.43 o 
  -8  -3   4       51.36       56.15      3.50 o 
  -7  -3   4        8.46        7.32      1.59 o 
  -6  -3   4      114.53      127.89      4.61 o 
  -5  -3   4       14.22       26.88      2.07 o 
  -4  -3   4       14.17       14.79      1.59 o 
  -3  -3   4      280.06      308.74     11.93 o 
  -2  -3   4      717.11      787.89      5.27 o 
  -1  -3   4       11.42       22.31      0.99 o 
   0  -3   4       95.24      146.20     12.73 o 
   1  -3   4       30.73       44.28      5.81 o 
   2  -3   4      227.14      265.77     29.11 o 
   3  -3   4     1154.80     1150.94     27.65 o 
   4  -3   4       37.33       56.94      5.09 o 
   5  -3   4       27.74       31.85      2.94 o 
   6  -3   4        0.03       -0.27      0.38 o 
   7  -3   4        1.62        3.03      0.79 o 
   8  -3   4       35.81       29.11      2.55 o 
   9  -3   4        9.45        8.91      1.75 o 
 -10  -2   4        0.03       -0.80      1.11 o 
  -9  -2   4        6.43        4.45      1.75 o 
  -8  -2   4        7.10        8.43      1.75 o 
  -7  -2   4       49.97       55.04      3.18 o 
  -6  -2   4       52.38       58.22      3.18 o 
  -5  -2   4      135.71      151.91      4.61 o 
  -4  -2   4      406.49      418.67      7.00 o 
  -3  -2   4      662.29      734.07      4.38 o 
  -2  -2   4      435.51      496.29     24.66 o 
  -1  -2   4        1.43        2.26      1.27 o 
   0  -2   4        1.15        2.28      0.56 o 
   1  -2   4       40.34       45.19      7.56 o 
   2  -2   4      187.37      251.24     26.49 o 
   3  -2   4       93.88       87.35      4.20 o 
   4  -2   4       73.50       78.76      7.62 o 
   5  -2   4      104.48      106.27     10.90 o 
   6  -2   4      176.08      183.88     23.38 o 
   7  -2   4       64.29       66.18      8.83 o 
   8  -2   4       66.83       56.95      3.34 o 
   9  -2   4        1.84        2.23      1.11 o 
 -10  -1   4        2.24        1.91      1.43 o 
  -9  -1   4       25.63       21.00      2.55 o 
  -8  -1   4        1.17        1.27      1.27 o 
  -7  -1   4        3.59        5.73      1.43 o 
  -6  -1   4      644.77      761.15     10.34 o 
  -5  -1   4      221.00      262.47      5.73 o 
  -4  -1   4      617.77      779.92      9.23 o 
  -3  -1   4      579.72      681.14      8.11 o 
  -2  -1   4      291.82      297.07     64.82 o 
  -1  -1   4      308.98      291.89     61.32 o 
   0  -1   4     1224.54     1427.71    296.59 o 
   1  -1   4        7.74       10.17      2.39 o 
   2  -1   4      367.14      407.13     50.90 o 
   3  -1   4       56.01       60.39      2.46 o 
   4  -1   4      678.38      646.19     71.70 o 
   5  -1   4      393.67      405.33     47.88 o 
   6  -1   4       56.87       60.41      8.67 o 
   7  -1   4        1.15        2.86      1.03 o 
   8  -1   4        1.66        1.91      0.95 o 
   9  -1   4        5.55        5.57      1.27 o 
  10  -1   4        0.04        0.00      0.80 o 
 -10   0   4        3.02        3.18      1.75 o 
  -9   0   4       15.86       12.57      2.23 o 
  -8   0   4       27.95       24.66      2.55 o 
  -7   0   4       23.56       26.46      6.92 o 
  -6   0   4      320.06      404.68      7.48 o 
  -5   0   4       42.42       45.81      2.55 o 
  -4   0   4       53.38       65.38      2.70 o 
  -3   0   4        2.46        4.77      0.80 o 
  -2   0   4     2723.77     3650.83     17.50 o 
  -1   0   4      397.29      373.41     94.49 o 
   0   0   4      943.82      946.59    226.20 o 
   1   0   4       87.76      104.75     20.36 o 
   2   0   4     2378.50     2176.40    298.50 o 
   3   0   4      156.67      119.91      2.02 o 
   4   0   4      426.14      408.75     50.83 o 
   5   0   4        0.02        0.13      0.26 o 
   6   0   4      308.84      316.58     36.67 o 
   7   0   4       47.28       48.20      5.65 o 
   8   0   4        6.16        3.82      1.11 o 
   9   0   4        0.00        0.48      0.80 o 
  10   0   4       11.23       12.25      1.91 o 
  -9   1   4        4.13        2.70      1.43 o 
  -8   1   4        0.00       -0.16      0.95 o 
  -7   1   4       32.17       31.18      2.70 o 
  -6   1   4        3.35        6.18      1.03 o 
  -5   1   4      429.79      474.87    105.70 o 
  -4   1   4       38.90       49.53     10.10 o 
  -3   1   4      580.44      641.90    137.76 o 
  -2   1   4      226.08      229.42     21.66 o 
  -1   1   4      289.40      323.97     32.34 o 
   0   1   4       64.34       56.72      1.30 o 
   1   1   4       36.31       39.79      6.60 o 
   2   1   4     1411.23     1363.23      9.39 o 
   3   1   4        1.37        2.97      0.38 o 
   4   1   4        8.58        8.75      0.95 o 
   5   1   4       83.68       86.57      9.46 o 
   6   1   4      470.90      472.41     53.69 o 
   7   1   4        1.15        1.19      0.45 o 
   8   1   4       32.58       31.18      2.23 o 
   9   1   4        0.58        0.00      0.64 o 
  10   1   4        3.00        1.43      1.11 o 
  -9   2   4       29.75       27.20      3.18 o 
  -8   2   4        5.03        6.36      1.75 o 
  -7   2   4       14.38       14.79      2.07 o 
  -6   2   4       23.39       25.29      2.39 o 
  -5   2   4      109.99      125.50     22.19 o 
  -4   2   4      172.26      185.61     37.78 o 
  -3   2   4      406.17      418.67     84.78 o 
  -2   2   4       72.45       72.13      6.21 o 
  -1   2   4      377.38      502.89     33.20 o 
   0   2   4       68.91       75.05      2.17 o 
   1   2   4       94.42       95.58      2.63 o 
   2   2   4      271.48      232.12      2.23 o 
   3   2   4     3399.53     2853.50     57.74 o 
   4   2   4      251.92      236.70      4.61 o 
   5   2   4     1107.53      979.87     10.02 o 
   6   2   4      112.53       96.40      3.50 o 
   7   2   4        0.75        0.95      0.80 o 
   8   2   4       23.61       22.75      1.91 o 
   9   2   4       25.17       22.75      2.23 o 
  10   2   4       34.04       36.90      2.86 o 
  -9   3   4        0.95       -0.32      1.27 o 
  -8   3   4        1.28        0.32      1.11 o 
  -7   3   4        6.30        4.93      1.59 o 
  -6   3   4       37.68       32.29      2.70 o 
  -5   3   4        1.23        1.91      1.11 o 
  -4   3   4      312.88      351.42     62.51 o 
  -3   3   4       87.85       97.37     14.55 o 
  -2   3   4        5.08        5.74      0.48 o 
  -1   3   4      345.55      483.18     24.39 o 
   0   3   4       19.83       17.92      0.64 o 
   1   3   4     1132.03     1153.92     36.55 o 
   2   3   4       18.68       17.45      0.90 o 
   3   3   4      227.02      202.89      2.92 o 
   4   3   4      852.20      808.01      6.52 o 
   5   3   4      208.39      188.91      3.15 o 
   6   3   4       31.48       28.81      1.67 o 
   7   3   4      475.70      456.10      6.44 o 
   8   3   4        0.88        0.04      0.50 o 
   9   3   4        0.58       -0.23      0.64 o 
  10   3   4       39.73       44.51      2.19 o 
  -8   4   4        3.92        5.25      1.91 o 
  -7   4   4       41.57       42.95      3.50 o 
  -6   4   4      106.78      113.74      5.09 o 
  -5   4   4       83.23       79.69      3.98 o 
  -4   4   4       18.19       15.91      1.91 o 
  -3   4   4        2.03        2.07      0.80 o 
  -2   4   4       24.09       26.78      1.33 o 
  -1   4   4      483.37      509.37     35.40 o 
   0   4   4        3.47        5.43      0.48 o 
   1   4   4      632.70      649.71     45.95 o 
   2   4   4        0.06        0.22      0.48 o 
   3   4   4      136.67      114.05      3.34 o 
   4   4   4     1242.22     1219.43     11.13 o 
   6   4   4       91.67       89.72      3.34 o 
   7   4   4      130.71      119.88      2.92 o 
   8   4   4       42.33       44.28      1.99 o 
   9   4   4       18.21       18.19      1.40 o 
  10   4   4        0.02        0.51      0.72 o 
  11   4   4        1.02        4.14      1.43 o 
  -7   5   4       33.10       35.00      3.34 o 
  -6   5   4       41.69       40.24      3.34 o 
  -5   5   4       13.15       12.57      1.91 o 
  -4   5   4      132.20      118.51      4.61 o 
  -3   5   4        8.72       11.77      1.59 o 
  -2   5   4      134.92      156.57     16.07 o 
  -1   5   4       69.19       80.82      8.25 o 
   0   5   4      240.34      248.09     23.94 o 
   1   5   4      283.29      252.70     24.46 o 
   2   5   4      742.22      746.04      8.59 o 
   3   5   4      639.38      653.94      8.27 o 
   5   5   4       43.38       40.56      2.39 o 
   6   5   4       93.94       97.35      3.66 o 
   7   5   4        1.00        1.11      0.80 o 
   8   5   4      109.24      112.14      4.45 o 
   9   5   4        3.23        3.50      1.27 o 
  10   5   4       22.45       25.29      2.55 o 
  11   5   4       48.25       52.53      3.18 o 
  12   5   4        0.01        1.43      1.43 o 
  -7   6   4       13.68       12.73      2.39 o 
  -6   6   4        0.66        0.00      1.11 o 
  -5   6   4        7.31       10.02      1.91 o 
  -4   6   4      188.24      185.64      6.20 o 
  -3   6   4       96.85      102.92      4.45 o 
  -2   6   4        0.74        0.24      0.45 o 
  -1   6   4        0.64        0.72      0.45 o 
   0   6   4        0.08        0.29      0.31 o 
   1   6   4      392.66      393.81     36.90 o 
   2   6   4      202.06      216.34      5.09 o 
   3   6   4       35.62       36.90      2.23 o 
   4   6   4        2.09        1.43      0.80 o 
   5   6   4      233.71      215.86      5.57 o 
   6   6   4      153.45      149.84      4.77 o 
   7   6   4      147.66      143.64      4.93 o 
   8   6   4       19.09       20.52      2.23 o 
   9   6   4      127.87      141.57      5.25 o 
  10   6   4       43.79       55.52      3.66 o 
  11   6   4       20.22       23.22      2.70 o 
  -6   7   4       10.66       10.18      2.39 o 
  -5   7   4       51.14       47.72      3.66 o 
  -4   7   4       34.79       34.20      3.02 o 
  -3   7   4       13.07       11.93      1.91 o 
  -2   7   4        0.19       -0.24      0.56 o 
  -1   7   4        2.57        3.30      0.79 o 
   0   7   4      111.81      114.63     16.62 o 
   1   7   4      400.09      404.14     48.36 o 
   2   7   4      172.92      196.29      5.25 o 
   3   7   4      572.58      604.15      9.23 o 
   4   7   4     1189.00     1233.59     13.52 o 
   5   7   4      286.93      287.76      6.68 o 
   6   7   4       76.57       78.74      3.66 o 
   7   7   4        3.68        2.86      1.11 o 
   8   7   4        0.55        0.64      0.95 o 
   9   7   4      372.93      415.49      9.23 o 
  10   7   4       43.97       48.99      3.50 o 
  11   7   4        0.58        1.70      0.95 o 
  -5   8   4       42.43       49.15      3.98 o 
  -4   8   4        9.41       10.98      2.07 o 
  -3   8   4        6.41        6.20      1.59 o 
  -2   8   4        2.71        1.96      1.51 o 
  -1   8   4      182.31      184.01     26.96 o 
   0   8   4      206.20      219.83     32.05 o 
   1   8   4      190.39      212.52      5.89 o 
   2   8   4      708.62      799.65     11.29 o 
   3   8   4       12.56       16.07      1.91 o 
   4   8   4        0.39        1.75      0.95 o 
   5   8   4       17.43       18.45      2.07 o 
   6   8   4        0.06        0.16      0.80 o 
   7   8   4       92.05       97.99      4.45 o 
   8   8   4       31.61       31.18      2.70 o 
   9   8   4       98.47      106.10      5.09 o 
  10   8   4        3.16        4.93      1.59 o 
  11   8   4        7.47        9.85      1.52 o 
  -4   9   4        0.03        0.00      1.27 o 
  -3   9   4        0.20        0.32      1.27 o 
  -2   9   4       30.42       24.81      2.70 o 
  -1   9   4        2.15        2.77      0.95 o 
   0   9   4      167.97      166.47     26.56 o 
   1   9   4       21.18       20.68      2.39 o 
   2   9   4       61.50       65.22      3.66 o 
   3   9   4      649.49      708.02     11.61 o 
   4   9   4        7.26        5.57      1.43 o 
   5   9   4        3.98        3.18      1.27 o 
   6   9   4        0.36        0.00      0.80 o 
   7   9   4       12.12       13.36      2.07 o 
   8   9   4       47.47       50.90      3.66 o 
   9   9   4        2.56        3.34      1.43 o 
  10   9   4        3.89        5.09      1.75 o 
  -3  10   4        9.83        9.70      2.23 o 
  -2  10   4        6.85        8.27      2.07 o 
  -1  10   4       64.51       63.92      8.27 o 
   0  10   4       78.28       93.37      4.77 o 
   1  10   4      249.91      289.35      7.95 o 
   2  10   4       40.13       47.24      3.50 o 
   3  10   4      134.73      152.55      5.89 o 
   4  10   4       96.97      106.58      4.93 o 
   5  10   4        7.97        6.52      1.75 o 
   6  10   4       12.30       10.66      1.91 o 
   7  10   4        2.08        1.27      1.27 o 
   8  10   4       10.22       14.48      2.39 o 
   9  10   4       38.73       46.77      3.82 o 
  -1  11   4       45.59       44.70      3.66 o 
   0  11   4       22.61       27.84      3.18 o 
   1  11   4       57.23       63.31      4.14 o 
   2  11   4        0.97        0.48      1.27 o 
   3  11   4        7.86        6.20      1.91 o 
   4  11   4       40.39       47.72      3.82 o 
   5  11   4        4.11        3.82      1.59 o 
   6  11   4       38.86       40.56      3.50 o 
   7  11   4       14.55       17.66      2.55 o 
  -3 -11   5       18.00       17.02      2.55 o 
  -2 -11   5        3.51        2.70      1.59 o 
  -6 -10   5        5.43        4.61      2.07 o 
  -5 -10   5        0.01       -1.27      1.27 o 
  -3 -10   5       76.79       53.29      3.66 o 
  -2 -10   5       21.96       21.79      2.70 o 
  -1 -10   5       43.87       44.38      3.50 o 
   0 -10   5        7.15        5.57      1.75 o 
   1 -10   5       64.89       54.56      3.98 o 
  -7  -9   5        7.23        6.36      2.23 o 
  -6  -9   5        0.35        0.80      1.43 o 
  -5  -9   5       27.71       24.81      2.86 o 
  -4  -9   5        9.47        7.16      1.91 o 
  -3  -9   5      325.09      278.53      7.48 o 
  -2  -9   5        4.54        3.98      1.59 o 
  -1  -9   5       11.25        8.27      1.75 o 
   0  -9   5       34.35       36.27      3.18 o 
   1  -9   5       53.49       49.31      3.66 o 
   2  -9   5        0.91        2.07      1.43 o 
   3  -9   5        7.24        6.04      1.91 o 
  -8  -8   5       13.14       10.98      2.39 o 
  -7  -8   5        0.69        0.48      1.43 o 
  -6  -8   5        4.01        3.66      1.59 o 
  -5  -8   5        0.05       -0.48      0.95 o 
  -4  -8   5       30.90       27.20      2.70 o 
  -3  -8   5       77.60       72.56      2.70 o 
  -2  -8   5        0.36       -0.32      0.95 o 
  -1  -8   5       44.61       44.22      3.18 o 
   0  -8   5      184.41      183.09      6.04 o 
   1  -8   5        9.81       11.93      1.91 o 
   2  -8   5      168.20      159.23      5.89 o 
   3  -8   5        2.49        2.07      1.27 o 
   4  -8   5       68.79       67.60      4.14 o 
   5  -8   5       12.61       12.73      2.23 o 
  -9  -7   5       16.24       13.84      2.55 o 
  -8  -7   5        0.01       -0.32      1.27 o 
  -7  -7   5        0.66       -0.64      1.27 o 
  -6  -7   5       15.34       13.04      2.07 o 
  -5  -7   5       19.52       14.95      2.07 o 
  -4  -7   5        6.36        6.04      1.59 o 
  -3  -7   5        0.00        0.56      0.67 o 
  -2  -7   5        1.39        2.55      0.79 o 
  -1  -7   5       80.80       88.84      9.15 o 
   0  -7   5       54.11       55.83      3.18 o 
   1  -7   5       69.87       73.81      3.82 o 
   2  -7   5      179.73      186.27      5.89 o 
   3  -7   5        6.56        5.25      1.43 o 
   4  -7   5        0.14        0.95      0.95 o 
   5  -7   5        4.09        4.93      1.59 o 
   6  -7   5        1.85        3.66      1.59 o 
  -9  -6   5        0.16       -0.48      1.43 o 
  -8  -6   5        6.62        6.20      1.91 o 
  -7  -6   5        0.91        0.00      1.27 o 
  -6  -6   5       13.15        9.86      1.91 o 
  -5  -6   5       18.12       15.91      2.07 o 
  -4  -6   5        7.03        7.64      1.43 o 
  -3  -6   5       16.09       17.50      1.29 o 
  -2  -6   5      169.00      177.16      3.43 o 
  -1  -6   5     1085.63     1190.36     79.30 o 
   0  -6   5      335.91      366.28     38.89 o 
   1  -6   5      153.48      153.66      4.93 o 
   2  -6   5        0.11       -0.48      0.64 o 
   3  -6   5        0.76        1.27      0.95 o 
   4  -6   5       54.75       52.02      3.34 o 
   5  -6   5        9.17        9.86      1.75 o 
   6  -6   5        4.83        4.14      1.43 o 
   7  -6   5       31.81       29.91      3.02 o 
  -9  -5   5        0.54        0.80      1.59 o 
  -8  -5   5        0.52        0.80      1.43 o 
  -7  -5   5        8.07        8.27      1.91 o 
  -6  -5   5       13.64       10.66      1.75 o 
  -5  -5   5        3.69        5.57      1.43 o 
  -4  -5   5        1.70        2.07      1.11 o 
  -3  -5   5      876.62      950.20     11.93 o 
  -2  -5   5      403.54      425.94     10.10 o 
  -1  -5   5      119.86      130.13     11.85 o 
   0  -5   5      194.87      217.47     18.21 o 
   1  -5   5        3.82        4.47      1.03 o 
   2  -5   5      252.28      238.29      5.73 o 
   3  -5   5        0.08        0.16      0.80 o 
   4  -5   5       28.91       27.68      2.39 o 
   5  -5   5       22.21       23.11      1.83 o 
   6  -5   5       49.14       44.06      3.18 o 
   7  -5   5       56.28       54.88      3.66 o 
   8  -5   5        0.36        0.95      0.95 o 
  -9  -4   5        2.44        0.95      1.43 o 
  -8  -4   5       10.12        9.07      2.07 o 
  -7  -4   5      186.44      196.61      6.52 o 
  -6  -4   5       14.90       14.79      1.91 o 
  -5  -4   5      277.64      290.14      7.00 o 
  -4  -4   5      631.77      636.60      9.70 o 
  -3  -4   5       55.38       67.72      1.87 o 
  -2  -4   5       52.15       51.46      2.15 o 
  -1  -4   5      118.49      142.41     12.65 o 
   0  -4   5       17.95       18.01      2.62 o 
   1  -4   5        9.08       14.93      2.78 o 
   2  -4   5        3.76        4.08      0.53 o 
   3  -4   5        1.10        2.55      0.95 o 
   4  -4   5      188.55      188.30     14.08 o 
   5  -4   5      113.98      122.01     10.02 o 
   6  -4   5       18.10       16.54      1.91 o 
   7  -4   5        2.82        2.86      1.27 o 
   8  -4   5        4.04        2.70      1.27 o 
   9  -4   5        0.07       -0.16      0.95 o 
  -9  -3   5       19.27       17.50      2.55 o 
  -8  -3   5        5.93        4.77      1.59 o 
  -7  -3   5      173.16      183.57      6.04 o 
  -6  -3   5       32.60       32.77      2.70 o 
  -5  -3   5       21.97       24.50      2.39 o 
  -4  -3   5       86.10       93.85      3.66 o 
  -3  -3   5      315.00      378.75      6.84 o 
  -2  -3   5      333.47      322.47     22.27 o 
  -1  -3   5      196.13      232.17     25.45 o 
   0  -3   5        0.57        0.00      0.34 o 
   1  -3   5        7.98       11.72      2.55 o 
   2  -3   5       58.92       73.77      8.83 o 
   3  -3   5      157.81      153.07      4.37 o 
   4  -3   5       37.52       34.32      1.45 o 
   5  -3   5        0.18        0.08      0.45 o 
   6  -3   5        1.57        3.02      0.95 o 
   7  -3   5       11.51       10.66      1.59 o 
   8  -3   5        0.71        0.48      0.95 o 
   9  -3   5        0.90        1.75      1.11 o 
  10  -3   5        4.36        3.98      1.59 o 
  -9  -2   5        5.52        6.84      1.91 o 
  -8  -2   5        0.42        0.00      1.27 o 
  -7  -2   5        0.14        0.00      1.11 o 
  -6  -2   5       98.63      114.53      4.45 o 
  -5  -2   5        4.71        8.75      1.43 o 
  -4  -2   5      128.14      144.60      4.45 o 
  -2  -2   5      113.78      100.36     14.48 o 
  -1  -2   5        7.34       14.10      2.07 o 
   0  -2   5      406.70      509.76     87.81 o 
   1  -2   5      297.21      338.06     59.49 o 
   2  -2   5      385.06      510.21     68.48 o 
   3  -2   5       89.99       78.35      5.41 o 
   4  -2   5       98.44      108.11      9.66 o 
   5  -2   5       65.26       70.70     11.69 o 
   6  -2   5        7.81       10.66      1.43 o 
   7  -2   5        6.43        4.93      1.27 o 
   8  -2   5        0.02        0.32      0.80 o 
   9  -2   5        0.81       -0.16      0.80 o 
  10  -2   5        4.73        5.41      1.59 o 
  -9  -1   5        1.37        1.27      1.27 o 
  -8  -1   5        3.06        2.94      1.01 o 
  -7  -1   5        2.43        3.66      1.43 o 
  -6  -1   5      235.11      295.08      7.00 o 
  -5  -1   5       14.33       15.27      1.75 o 
  -4  -1   5      248.04      280.76      5.89 o 
  -3  -1   5      216.19      229.54      5.09 o 
  -2  -1   5     1655.15     1693.61    438.24 o 
  -1  -1   5       30.05       32.10      8.19 o 
   0  -1   5     1391.83     1585.02    368.49 o 
   1  -1   5      178.85      184.81     32.93 o 
   2  -1   5      955.89      980.39    130.52 o 
   3  -1   5       73.85       65.87      3.42 o 
   4  -1   5       27.78       26.46      1.81 o 
   5  -1   5      338.80      373.61     52.02 o 
   6  -1   5       20.37       22.59      1.91 o 
   7  -1   5        3.28        2.23      0.95 o 
   8  -1   5        2.71        2.39      0.95 o 
   9  -1   5       16.61       17.97      2.07 o 
  10  -1   5        3.91        4.14      1.43 o 
  -9   0   5        0.19        0.32      1.27 o 
  -8   0   5        8.49        6.36      1.75 o 
  -7   0   5        0.09       -0.03      0.61 o 
  -6   0   5       98.63      109.43     27.68 o 
  -5   0   5      308.61      353.14      7.00 o 
  -4   0   5      926.65     1176.64     11.93 o 
  -3   0   5      280.80      373.50      6.36 o 
  -2   0   5        3.90        7.79      1.11 o 
  -1   0   5       57.81       50.18     13.84 o 
   0   0   5       22.71       29.58      7.56 o 
   1   0   5      558.46      509.51     86.77 o 
   2   0   5      733.59      692.93     90.99 o 
   3   0   5     1103.03      993.90     58.46 o 
   4   0   5      758.88      650.86     10.82 o 
   5   0   5      191.43      157.80      4.29 o 
   6   0   5      233.03      210.13      5.25 o 
   7   0   5       14.12       14.63      1.59 o 
   8   0   5        7.06        6.84      1.27 o 
   9   0   5       14.73       13.84      1.91 o 
  10   0   5       36.19       41.99      3.18 o 
  11   0   5        9.48       15.43      2.23 o 
  -9   1   5       10.68       10.82      2.23 o 
  -8   1   5        5.06        5.09      1.75 o 
  -7   1   5        8.08        7.95      1.75 o 
  -6   1   5       87.16      102.58     23.78 o 
  -5   1   5      354.90      386.36     72.93 o 
  -4   1   5       11.59       12.25      4.14 o 
  -3   1   5        5.16       10.22      2.78 o 
  -2   1   5      107.84      147.94     36.03 o 
  -1   1   5      231.69      278.80     31.26 o 
   0   1   5       24.56       32.97      3.05 o 
   1   1   5        4.37        4.35      0.35 o 
   2   1   5      117.33      100.78      8.03 o 
   3   1   5     1605.30     1476.32     40.80 o 
   4   1   5      711.44      610.19      7.32 o 
   6   1   5       47.94       37.06      2.23 o 
   7   1   5      325.74      305.89      6.68 o 
   8   1   5        8.69        7.79      1.43 o 
   9   1   5       16.39       16.70      2.07 o 
  10   1   5       10.64       13.52      2.07 o 
  11   1   5        5.40        3.82      1.43 o 
  -8   2   5       32.85       31.02      3.02 o 
  -7   2   5      105.42      101.33      4.93 o 
  -6   2   5       28.59       23.70      2.55 o 
  -5   2   5       19.53       21.46      5.25 o 
  -4   2   5        6.51        8.00      2.23 o 
  -3   2   5      267.73      335.67     72.54 o 
  -2   2   5       86.88      112.77     17.34 o 
  -1   2   5        1.66        1.69      0.24 o 
   0   2   5      111.01      121.22      6.11 o 
   1   2   5       30.15       39.42      1.44 o 
   2   2   5      728.15      673.19     12.79 o 
   3   2   5     2903.32     2500.03     33.96 o 
   4   2   5       14.45       10.69      0.84 o 
   5   2   5       16.93       20.68      1.59 o 
   6   2   5        2.63        3.18      0.80 o 
   7   2   5      391.69      339.14      7.00 o 
   8   2   5        0.26       -0.32      0.64 o 
   9   2   5        1.01        0.64      0.95 o 
  10   2   5       14.47       14.00      2.07 o 
  11   2   5        0.09        2.07      1.27 o 
  -8   3   5        5.82        6.84      1.91 o 
  -7   3   5        3.87        3.82      1.59 o 
  -6   3   5        0.12        1.11      1.11 o 
  -5   3   5      295.97      268.03      7.00 o 
  -4   3   5      109.89      131.62     26.01 o 
  -3   3   5      170.71      173.09     23.62 o 
  -2   3   5        2.49        1.59      0.45 o 
  -1   3   5      972.00     1153.30     51.69 o 
   0   3   5      358.01      355.18      4.91 o 
   1   3   5     2990.56     2917.25     72.41 o 
   2   3   5      226.93      200.98      7.82 o 
   3   3   5      180.12      186.02      7.18 o 
   4   3   5       67.35       52.97      1.69 o 
   5   3   5      169.12      128.79      2.70 o 
   6   3   5        3.92        5.49      0.79 o 
   7   3   5       10.27       12.23      1.68 o 
   8   3   5       35.39       35.56      1.50 o 
   9   3   5       22.20       21.84      1.56 o 
  10   3   5       36.42       41.86      2.55 o 
  11   3   5        0.75        0.99      0.84 o 
  -8   4   5        0.59        0.80      1.43 o 
  -7   4   5        6.63        5.73      1.91 o 
  -6   4   5       25.55       25.77      2.70 o 
  -5   4   5      175.56      148.09      5.41 o 
  -4   4   5       65.97       60.76      3.34 o 
  -3   4   5       26.46       29.59      2.23 o 
  -2   4   5       16.69       16.92      1.06 o 
  -1   4   5      285.63      280.23     18.17 o 
   0   4   5      270.19      280.34     15.05 o 
   1   4   5       48.02       43.26      2.89 o 
   2   4   5        2.46        2.12      0.33 o 
   3   4   5      571.23      479.64     53.21 o 
   4   4   5       16.00       30.22      1.91 o 
   5   4   5        3.82        1.75      0.45 o 
   6   4   5        1.23        0.56      0.45 o 
   7   4   5       41.79       40.37      1.85 o 
   8   4   5      430.25      453.84      6.19 o 
   9   4   5       58.76       60.47      2.47 o 
  10   4   5       16.51       17.75      1.57 o 
  11   4   5       24.26       36.14      2.25 o 
  -7   5   5        3.57        4.14      1.75 o 
  -6   5   5       73.74       72.06      4.29 o 
  -5   5   5       47.62       53.45      3.66 o 
  -4   5   5       23.76       20.36      2.23 o 
  -3   5   5       29.16       27.68      2.23 o 
  -2   5   5       10.23       10.34      1.43 o 
  -1   5   5        8.39        7.09      0.66 o 
   0   5   5      230.13      224.03     19.07 o 
   1   5   5       17.25       16.00      1.41 o 
   2   5   5      156.15      146.06     11.99 o 
   3   5   5      403.13      377.00      6.52 o 
   4   5   5       11.74        7.48      1.11 o 
   5   5   5        0.06        2.23      0.80 o 
   7   5   5        0.19       -0.48      0.48 o 
   8   5   5      633.06      618.15     10.34 o 
   9   5   5      123.16      136.32      5.25 o 
  10   5   5       20.11       28.95      2.70 o 
  11   5   5       12.03       14.95      2.23 o 
  12   5   5       25.74       36.75      3.34 o 
  -6   6   5       89.51       85.74      4.93 o 
  -5   6   5       30.40       25.45      2.70 o 
  -4   6   5       34.49       33.09      2.86 o 
  -3   6   5       14.20       14.32      1.91 o 
  -2   6   5      108.10       92.74      3.98 o 
  -1   6   5       19.81       20.71      1.29 o 
   0   6   5       22.28       23.32      2.53 o 
   1   6   5      139.11      129.88     12.84 o 
   2   6   5      540.13      572.49      8.43 o 
   3   6   5      140.01      135.69      4.14 o 
   4   6   5      136.82      137.60      4.29 o 
   5   6   5       86.68       73.97      3.34 o 
   6   6   5       13.30       13.04      1.59 o 
   8   6   5        8.26        9.54      1.75 o 
   9   6   5        7.47        8.11      1.75 o 
  10   6   5       31.74       39.93      3.18 o 
  11   6   5       16.15       17.50      2.39 o 
  -5   7   5       16.12       13.68      2.39 o 
  -4   7   5       14.49       14.95      2.23 o 
  -3   7   5       10.74        9.86      1.75 o 
  -2   7   5       22.63       21.16      2.23 o 
  -1   7   5       19.16       17.28      3.34 o 
   0   7   5       65.63       71.33      8.03 o 
   1   7   5      685.43      673.00     90.91 o 
   2   7   5     1484.20     1655.92     15.43 o 
   3   7   5      432.95      466.71      8.27 o 
   4   7   5      158.98      170.68      5.09 o 
   5   7   5        9.01        7.79      1.43 o 
   6   7   5        5.84        4.45      1.27 o 
   7   7   5       72.04       73.65      3.82 o 
   8   7   5       27.76       32.61      2.70 o 
   9   7   5       39.67       44.70      3.34 o 
  10   7   5       18.11       18.13      2.39 o 
  11   7   5        8.64        8.75      1.91 o 
  -5   8   5       14.17       11.61      2.39 o 
  -4   8   5        1.68        1.59      1.59 o 
  -3   8   5       11.30       10.66      1.91 o 
  -2   8   5        0.46       -0.64      0.80 o 
  -1   8   5      314.26      315.59     48.28 o 
   0   8   5      701.89      738.30    110.08 o 
   1   8   5        0.64        0.60      0.72 o 
   2   8   5       53.54       65.38      3.50 o 
   3   8   5      122.74      126.14      4.77 o 
   4   8   5       63.56       61.56      3.34 o 
   5   8   5       51.90       58.22      3.34 o 
   6   8   5        0.26        0.32      0.95 o 
   7   8   5       30.84       31.02      2.70 o 
   8   8   5       45.79       50.90      3.50 o 
   9   8   5       24.93       30.38      2.86 o 
  10   8   5       10.35       10.98      2.07 o 
  11   8   5        0.11        0.00      1.11 o 
  -3   9   5       59.06       57.42      4.14 o 
  -2   9   5      137.98      116.28      5.41 o 
  -1   9   5       10.59        6.84      1.75 o 
   0   9   5        0.09        0.04      0.72 o 
   1   9   5       10.94       15.75      2.07 o 
   2   9   5       68.48       71.26      3.82 o 
   3   9   5        0.15        1.11      1.11 o 
   4   9   5       29.69       31.50      2.70 o 
   5   9   5       24.34       29.43      2.70 o 
   6   9   5        1.87        0.16      0.95 o 
   7   9   5       53.11       64.90      3.98 o 
   8   9   5       27.18       27.84      2.86 o 
   9   9   5       11.62       10.18      2.07 o 
  10   9   5        0.28        1.59      1.43 o 
  -2  10   5        0.23       -0.32      1.27 o 
  -1  10   5       14.66       11.61      2.23 o 
   0  10   5        0.02        0.16      1.27 o 
   1  10   5       63.75       70.63      4.14 o 
   2  10   5       20.39       25.13      2.70 o 
   3  10   5        7.21        8.27      1.75 o 
   4  10   5       55.61       59.81      3.82 o 
   5  10   5       21.46       26.09      2.86 o 
   6  10   5       22.31       24.50      2.70 o 
   7  10   5       79.09       82.88      4.77 o 
   8  10   5        0.61        1.91      1.43 o 
   0  11   5        7.70       11.13      2.23 o 
   1  11   5       78.75       93.85      5.09 o 
   2  11   5        0.41        0.48      1.27 o 
   3  11   5       26.49       27.36      3.18 o 
   4  11   5       61.61       64.11      4.29 o 
   5  11   5       39.43       43.27      3.66 o 
   6  11   5       47.23       58.54      4.14 o 
  -5 -10   6        3.25        3.34      1.75 o 
  -2 -10   6       30.20       29.27      3.02 o 
  -1 -10   6       54.98       48.36      3.82 o 
   0 -10   6       18.31       15.91      2.55 o 
   1 -10   6        1.17        3.50      1.59 o 
  -6  -9   6        3.84        3.34      1.91 o 
  -5  -9   6       37.84       38.34      3.50 o 
  -4  -9   6        1.00        0.00      1.27 o 
  -2  -9   6      227.63      193.75      6.52 o 
  -1  -9   6       26.48       22.75      2.70 o 
   0  -9   6        0.26        0.48      1.27 o 
   1  -9   6        2.62        2.55      1.43 o 
   2  -9   6       27.76       23.54      2.86 o 
   3  -9   6        8.12       11.13      2.23 o 
  -7  -8   6        0.32        0.64      1.59 o 
  -6  -8   6        0.60       -0.64      1.27 o 
  -5  -8   6        0.01        0.80      1.27 o 
  -4  -8   6       27.43       32.13      3.02 o 
  -3  -8   6       33.67       42.79      3.18 o 
  -2  -8   6      208.98      178.16      5.73 o 
  -1  -8   6        0.30        1.75      1.27 o 
   0  -8   6      132.87      113.74      4.93 o 
   1  -8   6        5.33        3.98      1.43 o 
   2  -8   6        3.76        4.29      1.59 o 
   3  -8   6        0.02        0.32      0.95 o 
   4  -8   6        0.12       -0.64      1.11 o 
  -8  -7   6       52.69       51.06      4.14 o 
  -7  -7   6        1.34        0.16      1.43 o 
  -6  -7   6        3.78        3.98      1.75 o 
  -5  -7   6       64.18       59.97      3.82 o 
  -4  -7   6       75.52       72.22      3.98 o 
  -3  -7   6        4.45        4.61      1.43 o 
  -2  -7   6      205.41      214.04     16.70 o 
  -1  -7   6        2.80        2.70      0.90 o 
   0  -7   6       38.03       35.47      2.70 o 
   1  -7   6        8.40        7.32      1.59 o 
   2  -7   6       10.48        7.95      1.59 o 
   3  -7   6        2.49        1.91      1.11 o 
   4  -7   6       12.24       12.88      2.07 o 
   5  -7   6       13.12       12.57      2.07 o 
   6  -7   6       10.54        9.23      2.07 o 
  -8  -6   6       46.77       37.38      3.66 o 
  -7  -6   6        0.79       -0.48      1.27 o 
  -6  -6   6       19.39       15.11      2.23 o 
  -5  -6   6       10.03        7.79      1.75 o 
  -4  -6   6      141.90      147.14      5.25 o 
  -3  -6   6       24.54       25.61      2.39 o 
  -2  -6   6        7.65        7.95      0.95 o 
  -1  -6   6      220.70      241.19     21.95 o 
   0  -6   6      135.54      164.03     16.23 o 
   1  -6   6       24.03       21.16      2.07 o 
   2  -6   6       26.35       28.00      2.39 o 
   3  -6   6        5.85        3.98      1.27 o 
   4  -6   6       28.45       29.27      2.70 o 
   5  -6   6       28.22       31.81      2.86 o 
   6  -6   6        0.11       -0.16      1.11 o 
   7  -6   6        3.63        2.70      1.43 o 
  -9  -5   6        1.08        0.80      1.59 o 
  -8  -5   6        1.20       -0.80      1.27 o 
  -7  -5   6        3.47        2.70      1.75 o 
  -6  -5   6        5.08        4.45      1.59 o 
  -5  -5   6       81.90       81.60      4.14 o 
  -4  -5   6       21.10       26.09      2.55 o 
  -3  -5   6      507.34      546.73      9.23 o 
  -2  -5   6      446.19      456.88     32.53 o 
  -1  -5   6        7.26        7.53      0.95 o 
   0  -5   6       34.77       28.36      5.65 o 
   1  -5   6      159.92      185.44     29.27 o 
   2  -5   6       42.86       41.04      2.55 o 
   3  -5   6      213.53      206.31      5.89 o 
   4  -5   6        4.65        3.98      1.27 o 
   5  -5   6        0.11       -0.64      0.64 o 
   6  -5   6       24.44       26.56      2.70 o 
   7  -5   6        0.04        0.00      0.95 o 
   8  -5   6        0.12       -0.16      0.95 o 
  -9  -4   6        9.28        8.27      2.39 o 
  -8  -4   6       24.76       23.70      2.86 o 
  -7  -4   6      160.53      169.25      6.20 o 
  -6  -4   6       68.50       68.08      3.98 o 
  -5  -4   6      241.73      257.85      6.84 o 
  -4  -4   6      315.67      334.53      7.48 o 
  -3  -4   6      154.19      171.80      5.25 o 
  -2  -4   6       18.27       18.02      1.27 o 
  -1  -4   6       84.55       88.62     11.21 o 
   0  -4   6        1.14        1.20      0.64 o 
   1  -4   6       24.61       21.37      2.94 o 
   2  -4   6      127.63      134.99     16.94 o 
   3  -4   6       40.92       37.22      2.39 o 
   4  -4   6       79.25       77.79      3.66 o 
   5  -4   6        4.65        5.89      1.27 o 
   6  -4   6       19.34       17.50      2.07 o 
   7  -4   6        0.09        0.00      0.80 o 
   8  -4   6        0.40       -0.16      0.95 o 
   9  -4   6        2.44        5.41      1.59 o 
  -9  -3   6        5.30        5.25      2.07 o 
  -8  -3   6       24.70       27.68      3.18 o 
  -7  -3   6       57.69       52.81      3.66 o 
  -6  -3   6      156.61      163.21      5.73 o 
  -5  -3   6      180.85      204.56      6.04 o 
  -4  -3   6      396.73      457.01      8.43 o 
  -3  -3   6      309.66      364.75      7.16 o 
  -2  -3   6      124.76      126.17     20.28 o 
  -1  -3   6      225.76      249.28     37.14 o 
   0  -3   6      128.80      141.76     22.43 o 
   1  -3   6      438.60      499.62     83.35 o 
   2  -3   6       86.79      110.99     14.55 o 
   3  -3   6       83.92       85.91      7.24 o 
   4  -3   6      248.81      223.02      5.57 o 
   5  -3   6      118.86      114.37      4.29 o 
   6  -3   6       11.00       11.77      1.75 o 
   7  -3   6        0.08       -0.48      0.64 o 
   8  -3   6       11.91       12.25      1.91 o 
   9  -3   6       12.36       14.32      2.23 o 
  -9  -2   6       11.42       11.29      2.23 o 
  -8  -2   6        0.70        1.91      1.59 o 
  -7  -2   6        2.33        1.91      1.43 o 
  -6  -2   6      445.95      521.27      9.86 o 
  -5  -2   6      190.30      215.54      6.04 o 
  -4  -2   6       11.56       11.77      1.75 o 
  -3  -2   6        0.95        2.39      0.95 o 
  -2  -2   6      217.62      267.40      5.73 o 
  -1  -2   6       17.84       15.66      4.14 o 
   0  -2   6        0.87        1.46      0.38 o 
   1  -2   6       47.79       55.52      9.70 o 
   2  -2   6      836.57      823.13    113.50 o 
   3  -2   6      441.09      422.36     25.93 o 
   4  -2   6      173.79      147.95      2.71 o 
   5  -2   6      123.22      112.78      4.14 o 
   6  -2   6      196.09      185.79      5.57 o 
   7  -2   6        0.08        0.00      0.64 o 
   8  -2   6        2.21        1.91      1.11 o 
   9  -2   6        0.18       -0.48      0.80 o 
  10  -2   6        0.45        1.59      1.27 o 
  -9  -1   6        4.25        4.77      1.91 o 
  -8  -1   6       46.77       53.78     10.50 o 
  -7  -1   6       12.40       15.11      2.07 o 
  -6  -1   6        0.03       -0.80      0.95 o 
  -5  -1   6       14.56       15.43      1.91 o 
  -4  -1   6        0.75        0.48      0.80 o 
  -3  -1   6       67.95       80.17      3.34 o 
  -2  -1   6      729.39     1032.05     10.98 o 
  -1  -1   6       31.65       32.65      9.31 o 
   0  -1   6      165.79      208.42     50.19 o 
   1  -1   6      104.92      104.87     21.16 o 
   2  -1   6     1154.80     1096.30    152.31 o 
   3  -1   6      396.80      379.59     25.21 o 
   4  -1   6       19.33       21.97      2.31 o 
   5  -1   6       13.91       14.07      0.99 o 
   6  -1   6      524.47      450.49      8.27 o 
   7  -1   6        0.17        0.00      0.48 o 
   8  -1   6        6.34        5.41      1.27 o 
   9  -1   6       14.88       16.07      2.07 o 
  10  -1   6        5.50        6.04      1.59 o 
  11  -1   6        0.01        0.00      1.27 o 
  -9   0   6        0.92        0.00      1.11 o 
  -8   0   6        0.08        1.43      1.27 o 
  -7   0   6        0.91        1.36      1.11 o 
  -6   0   6       43.27       45.78     11.85 o 
  -5   0   6        0.51        1.59      1.11 o 
  -4   0   6      511.41      671.75      9.70 o 
  -3   0   6       69.10       89.08      3.50 o 
  -2   0   6      422.25      611.94      8.43 o 
  -1   0   6       40.64       44.41     10.18 o 
   0   0   6      193.37      172.18     42.07 o 
   1   0   6      635.65      599.98    102.20 o 
   2   0   6      216.75      204.10     21.24 o 
   3   0   6        7.27        7.33      1.11 o 
   4   0   6       83.83       74.74      1.97 o 
   5   0   6      179.30      152.04      2.90 o 
   6   0   6      139.94      116.60      4.14 o 
   7   0   6        1.39        1.75      0.80 o 
   8   0   6       58.25       59.17      3.34 o 
   9   0   6        0.63        1.27      0.95 o 
  10   0   6       18.12       18.77      2.39 o 
  11   0   6       25.56       35.63      3.34 o 
  -8   1   6        0.66        1.43      1.43 o 
  -7   1   6        0.01        0.32      0.95 o 
  -6   1   6      254.48      284.01     66.09 o 
  -5   1   6       55.15       63.01     13.12 o 
  -4   1   6        4.04        2.23      1.27 o 
  -3   1   6        5.68        5.63      1.51 o 
  -2   1   6       89.04      121.50     24.10 o 
  -1   1   6      552.10      561.35     64.22 o 
   0   1   6      558.44      528.25     38.54 o 
   1   1   6       31.68       27.25      2.16 o 
   2   1   6       72.70       71.39      7.79 o 
   3   1   6        0.16        2.40      0.45 o 
   4   1   6      271.04      211.32      3.32 o 
   5   1   6        6.89        6.43      0.72 o 
   6   1   6      230.19      208.38      5.41 o 
   7   1   6      130.61      136.16      4.61 o 
   8   1   6      127.44      130.76      4.93 o 
   9   1   6       66.09       71.74      3.82 o 
  10   1   6       12.42       18.77      2.39 o 
  11   1   6       13.06       14.95      2.39 o 
  -8   2   6        3.77        2.23      1.59 o 
  -7   2   6       45.04       41.99      3.34 o 
  -6   2   6      100.56       87.17      4.45 o 
  -5   2   6      104.06      116.88     28.55 o 
  -4   2   6        2.67        2.31      0.67 o 
  -3   2   6        4.85        5.07      1.59 o 
  -2   2   6        1.78        1.09      0.41 o 
  -1   2   6       71.57       69.04      4.28 o 
   0   2   6       91.75       88.36      2.87 o 
   1   2   6        3.97        4.09      0.33 o 
   2   2   6      368.99      304.89     11.46 o 
   3   2   6       42.27       31.79      3.26 o 
   4   2   6       40.29       32.18      1.35 o 
   5   2   6        9.65        9.86      0.84 o 
   6   2   6       24.34       23.22      1.91 o 
   7   2   6      841.25      798.53     11.13 o 
   8   2   6       46.24       47.56      3.02 o 
   9   2   6       18.05       16.86      2.07 o 
  10   2   6        0.69        1.11      1.11 o 
  11   2   6       14.13       19.72      2.55 o 
  -8   3   6        8.19       10.34      2.39 o 
  -7   3   6      128.59      119.94      5.57 o 
  -6   3   6       65.72       59.97      3.82 o 
  -5   3   6        3.77        2.70      1.27 o 
  -4   3   6       31.29       34.03      8.11 o 
  -3   3   6       54.54       65.02      8.91 o 
  -2   3   6       13.11       16.12      2.07 o 
  -1   3   6      187.95      189.65      8.24 o 
   0   3   6        0.52        0.78      0.33 o 
   1   3   6      894.77      897.04     21.61 o 
   2   3   6      665.47      605.03     23.34 o 
   3   3   6      350.26      293.13      6.50 o 
   4   3   6        0.11        0.72      0.58 o 
   5   3   6       13.15       10.74      0.90 o 
   6   3   6      132.47      138.09      2.57 o 
   7   3   6      191.68      186.11      5.41 o 
   8   3   6        6.19        4.85      0.73 o 
   9   3   6       31.90       33.25      1.59 o 
  10   3   6       31.08       36.84      2.14 o 
  11   3   6       26.00       37.15      2.30 o 
  -7   4   6       33.64       32.93      3.34 o 
  -6   4   6        4.61        3.50      1.59 o 
  -5   4   6       81.84       70.47      3.98 o 
  -4   4   6       37.16       33.56      2.70 o 
  -3   4   6       71.93       65.43      3.50 o 
  -2   4   6       41.20       36.35      1.56 o 
  -1   4   6      230.91      243.50      6.92 o 
   0   4   6      386.77      369.86     19.05 o 
   1   4   6     1260.59     1153.82     42.53 o 
   2   4   6        9.65       25.40     13.90 o 
   3   4   6       30.07       23.86      3.74 o 
   4   4   6        5.54        5.72      1.19 o 
   5   4   6       14.59       13.44      1.01 o 
   6   4   6        2.92        3.95      0.72 o 
   7   4   6        7.69        5.86      0.90 o 
   8   4   6        1.28        1.11      0.67 o 
   9   4   6       13.91       15.03      1.46 o 
  10   4   6       29.15       31.24      1.97 o 
  11   4   6       25.33       29.98      2.13 o 
  -6   5   6       20.36       18.29      2.55 o 
  -5   5   6        2.21        3.02      1.43 o 
  -4   5   6       11.60       12.73      1.91 o 
  -3   5   6       45.45       41.52      2.86 o 
  -2   5   6       78.66       66.49      3.34 o 
  -1   5   6      183.69      165.57      6.28 o 
   0   5   6      260.94      246.78     17.45 o 
   1   5   6      139.02      122.64      8.81 o 
   2   5   6      168.39      149.55      9.78 o 
   3   5   6      164.64      142.06     22.75 o 
   4   5   6      186.47      171.32      4.77 o 
   5   5   6       16.57       14.00      1.59 o 
   7   5   6        0.32        0.95      0.80 o 
   8   5   6        6.47        5.41      1.43 o 
   9   5   6      117.87      124.23      5.09 o 
  10   5   6       19.09       20.20      2.39 o 
  11   5   6        0.23       -0.16      1.11 o 
  -6   6   6        1.98        0.95      1.43 o 
  -5   6   6       46.61       42.47      3.50 o 
  -4   6   6        8.29       10.50      1.91 o 
  -3   6   6        7.85        8.59      1.75 o 
  -2   6   6       39.89       37.06      2.70 o 
  -1   6   6      120.99      108.80      4.14 o 
   0   6   6       59.06       59.34      5.03 o 
   1   6   6       37.02       31.17      2.55 o 
   2   6   6      313.17      269.27     24.91 o 
   3   6   6      212.68      206.63      5.25 o 
   4   6   6        0.43        1.11      0.64 o 
   5   6   6       28.25       24.66      2.07 o 
   6   6   6       14.12       15.11      1.75 o 
   7   6   6      121.90      127.57      4.93 o 
   8   6   6       48.49       52.02      3.34 o 
   9   6   6       13.99       18.29      2.23 o 
  10   6   6        5.06        5.57      1.59 o 
  11   6   6        0.14       -0.16      1.11 o 
  -5   7   6       18.56       19.25      2.86 o 
  -4   7   6       15.69       14.16      2.39 o 
  -3   7   6        7.17        7.32      1.75 o 
  -2   7   6        0.86        1.27      0.95 o 
  -1   7   6      139.30      115.17      4.61 o 
   0   7   6        8.33        7.94      1.59 o 
   1   7   6      166.65      151.21     17.08 o 
   2   7   6       68.19       75.88      3.50 o 
   3   7   6      209.50      224.77      5.89 o 
   4   7   6        2.18        3.50      1.11 o 
   5   7   6        1.95        1.75      0.95 o 
   6   7   6       92.83       98.78      4.29 o 
   7   7   6       46.15       55.04      3.34 o 
   8   7   6        8.58        9.70      1.91 o 
   9   7   6        0.41       -0.32      0.95 o 
  10   7   6        8.61       10.34      2.07 o 
  11   7   6        0.97        2.07      1.43 o 
  -4   8   6        0.01        0.16      1.27 o 
  -3   8   6       18.06       15.43      2.39 o 
  -2   8   6       22.16       21.63      2.39 o 
  -1   8   6        9.11        9.23      1.75 o 
   0   8   6      444.60      464.58     52.02 o 
   1   8   6       36.58       34.21      4.85 o 
   2   8   6       10.14       11.93      1.75 o 
   3   8   6      215.48      260.40      6.84 o 
   4   8   6        1.51        1.91      1.11 o 
   5   8   6       62.12       64.58      3.66 o 
   6   8   6       66.75       66.01      3.66 o 
   7   8   6       16.24       19.09      2.23 o 
   8   8   6        8.02        7.79      1.75 o 
   9   8   6       17.89       20.52      2.55 o 
  10   8   6       23.51       31.81      3.18 o 
  -3   9   6        5.28        5.41      1.91 o 
  -2   9   6      127.87      117.87      5.57 o 
  -1   9   6       35.93       37.54      3.18 o 
   0   9   6       24.30       27.40      5.33 o 
   1   9   6        3.08        7.64      1.75 o 
   2   9   6        3.44        3.66      1.43 o 
   3   9   6      142.66      164.48      5.73 o 
   4   9   6        3.79        3.98      1.43 o 
   5   9   6        0.07        1.11      1.11 o 
   6   9   6        0.62       -0.16      0.95 o 
   7   9   6      116.95      138.07      5.73 o 
   8   9   6       61.68       66.81      4.29 o 
   9   9   6       19.98       25.13      2.86 o 
  -1  10   6       75.64       70.47      4.45 o 
   0  10   6        0.15       -0.95      0.95 o 
   1  10   6        0.16       -0.95      1.11 o 
   2  10   6       32.23       36.11      3.18 o 
   3  10   6       20.64       23.54      2.70 o 
   4  10   6       82.47       92.74      4.77 o 
   5  10   6        1.74        4.45      1.59 o 
   6  10   6       55.54       60.76      4.14 o 
   7  10   6      120.59      122.64      5.73 o 
   8  10   6       16.33       17.50      2.70 o 
   1  11   6       51.18       65.06      4.29 o 
   2  11   6        9.20        9.07      2.07 o 
   3  11   6        1.33        0.32      1.27 o 
   4  11   6      102.58      123.92      5.73 o 
   5  11   6       41.86       44.86      3.82 o 
   6  11   6       65.68       78.26      4.77 o 
  -1 -10   7       11.98       11.13      2.23 o 
   0 -10   7       15.23       14.16      2.39 o 
  -5  -9   7        6.24        5.73      2.07 o 
  -4  -9   7        8.34        7.95      2.23 o 
  -1  -9   7       29.76       29.27      3.02 o 
   0  -9   7        1.95        2.55      1.43 o 
   1  -9   7       14.86       11.77      2.23 o 
   2  -9   7        0.01        0.00      1.11 o 
  -6  -8   7        1.74        2.07      1.75 o 
  -5  -8   7        1.91        1.27      1.59 o 
  -4  -8   7        1.40        2.55      1.59 o 
  -3  -8   7       77.39       82.08      4.45 o 
  -1  -8   7        2.65        2.39      1.43 o 
   0  -8   7       45.62       41.99      3.18 o 
   1  -8   7        0.41       -0.48      0.95 o 
   2  -8   7       30.59       24.97      2.70 o 
   3  -8   7        0.50        1.11      1.27 o 
   4  -8   7        8.52        6.84      1.91 o 
  -7  -7   7       10.80        8.43      2.39 o 
  -6  -7   7        1.33        0.95      1.59 o 
  -5  -7   7       31.60       35.15      3.34 o 
  -4  -7   7      151.74      151.91      5.89 o 
  -3  -7   7       45.42       51.22      3.50 o 
  -2  -7   7       53.10       53.45      3.34 o 
  -1  -7   7        0.82       -0.32      0.95 o 
   0  -7   7        1.93        1.43      1.11 o 
   1  -7   7       14.30       10.98      1.91 o 
   2  -7   7       76.55       69.83      3.98 o 
   3  -7   7        0.83        0.48      0.95 o 
   4  -7   7        2.20        0.64      1.11 o 
   5  -7   7       12.45        9.54      2.07 o 
  -8  -6   7       48.41       42.79      4.14 o 
  -7  -6   7       47.14       47.88      3.98 o 
  -6  -6   7       85.52       81.44      4.61 o 
  -5  -6   7       42.03       43.27      3.50 o 
  -4  -6   7       14.42       14.32      2.07 o 
  -3  -6   7        8.03        8.27      1.75 o 
  -2  -6   7        0.41       10.50      1.75 o 
  -1  -6   7        3.82        5.31      0.84 o 
   0  -6   7        4.77        4.65      0.84 o 
   1  -6   7        3.81        5.25      1.43 o 
   2  -6   7        0.00        0.00      0.80 o 
   3  -6   7        8.57        8.27      1.59 o 
   4  -6   7       15.29       17.50      2.23 o 
   5  -6   7        8.11        6.68      1.75 o 
   6  -6   7        2.60        2.07      1.27 o 
  -8  -5   7        0.96        1.59      1.75 o 
  -7  -5   7       60.48       62.04      4.29 o 
  -6  -5   7        0.40        0.80      1.43 o 
  -5  -5   7      170.67      165.75      6.04 o 
  -4  -5   7      233.45      235.58      6.84 o 
  -3  -5   7      230.01      260.08      6.84 o 
  -2  -5   7      195.98      230.33      6.20 o 
  -1  -5   7       23.50       27.60      3.90 o 
   0  -5   7       47.09       49.17      7.40 o 
   1  -5   7        2.94        3.08      0.72 o 
   2  -5   7       23.62       21.16      2.07 o 
   3  -5   7      128.91      113.74      4.45 o 
   4  -5   7      107.57      108.80      4.61 o 
   5  -5   7       28.98       29.27      2.70 o 
   6  -5   7        0.11       -0.16      0.95 o 
   7  -5   7        0.02        0.80      0.95 o 
  -8  -4   7       17.38       14.95      2.70 o 
  -7  -4   7       65.38       64.90      4.29 o 
  -6  -4   7      139.85      145.23      5.89 o 
  -5  -4   7        5.08        7.32      1.75 o 
  -4  -4   7       71.29       75.40      3.98 o 
  -3  -4   7      395.68      462.26      8.75 o 
  -2  -4   7       35.48       42.79      2.86 o 
  -1  -4   7      132.36      133.41     20.20 o 
   0  -4   7        4.22        3.92      0.72 o 
   1  -4   7      363.87      397.73     72.70 o 
   2  -4   7      132.90      142.82     21.24 o 
   3  -4   7       45.96       41.84      2.70 o 
   4  -4   7        6.15        6.52      1.43 o 
   5  -4   7      251.42      221.90      6.52 o 
   6  -4   7       18.32       16.70      2.07 o 
   7  -4   7        0.33        0.32      0.80 o 
   8  -4   7        4.60        3.98      1.43 o 
  -8  -3   7        5.74        7.64      2.23 o 
  -7  -3   7       34.18       39.77      3.50 o 
  -6  -3   7       24.68       26.72      3.02 o 
  -5  -3   7       44.93       56.63      3.66 o 
  -4  -3   7      142.93      173.39      5.57 o 
  -3  -3   7        1.10        0.64      0.95 o 
  -2  -3   7       11.61       16.07      1.75 o 
  -1  -3   7        1.07        1.36      0.50 o 
   0  -3   7       37.31       37.05      8.11 o 
   1  -3   7      181.35      182.54     35.31 o 
   2  -3   7      102.76      106.20     13.44 o 
   3  -3   7        0.10       -0.16      0.34 o 
   4  -3   7      181.86      166.39      5.09 o 
   5  -3   7      191.65      181.50      5.57 o 
   6  -3   7       19.26       18.61      2.07 o 
   7  -3   7       46.63       50.43      3.34 o 
   8  -3   7        1.80        0.64      0.95 o 
   9  -3   7        3.83        3.66      1.43 o 
  -8  -2   7        0.78        2.23      1.75 o 
  -7  -2   7       36.36       45.81      3.50 o 
  -6  -2   7        3.12        9.07      1.91 o 
  -5  -2   7       63.92       67.60      3.82 o 
  -4  -2   7       10.25        9.54      1.75 o 
  -3  -2   7       45.57       62.83      3.34 o 
  -2  -2   7      169.29      230.97      5.73 o 
  -1  -2   7       72.89       91.62      3.50 o 
   0  -2   7       25.04       18.01      4.77 o 
   1  -2   7       42.62       37.95      8.19 o 
   2  -2   7       11.01       12.79      1.35 o 
   3  -2   7      105.31      100.69      6.44 o 
   4  -2   7       45.98       40.76      2.55 o 
   5  -2   7        4.23        3.98      1.11 o 
   6  -2   7       35.38       37.22      2.70 o 
   7  -2   7        4.97        4.93      1.27 o 
   8  -2   7        0.44        0.32      0.80 o 
   9  -2   7       21.85       26.72      2.70 o 
  10  -2   7        3.64        6.04      1.75 o 
  -8  -1   7       22.65       21.30      5.49 o 
  -7  -1   7       58.42       69.35      4.14 o 
  -6  -1   7       11.33       16.38      2.23 o 
  -5  -1   7       21.79       21.47      2.39 o 
  -4  -1   7       24.12       36.90      2.70 o 
  -3  -1   7        0.40        0.16      0.80 o 
  -2  -1   7       34.35       34.84      2.39 o 
  -1  -1   7       46.40       55.67      2.70 o 
   0  -1   7        1.30        4.66      1.67 o 
   1  -1   7        0.54        0.24      0.34 o 
   2  -1   7       10.77       28.57      4.77 o 
   3  -1   7      269.56      248.80     22.27 o 
   4  -1   7       30.31       32.72      1.45 o 
   5  -1   7       34.29       33.07      1.45 o 
   6  -1   7      387.01      366.82      7.79 o 
   7  -1   7       13.43       12.25      1.75 o 
   8  -1   7        0.09        0.16      0.80 o 
   9  -1   7        8.57        6.20      1.59 o 
  10  -1   7        6.03       12.41      2.07 o 
  -8   0   7       25.91       22.91      2.86 o 
  -7   0   7       55.22       61.06     14.87 o 
  -6   0   7       99.40      104.37     20.76 o 
  -5   0   7        0.00        0.32      0.95 o 
  -4   0   7       91.03      121.21      4.45 o 
  -3   0   7       65.39       84.78      3.66 o 
  -2   0   7        1.97        3.50      0.95 o 
  -1   0   7       94.01      115.17      3.82 o 
   0   0   7       20.10       11.09      2.94 o 
   1   0   7      315.28      293.02     53.29 o 
   2   0   7      174.54      176.92     21.24 o 
   3   0   7      571.70      524.10     43.19 o 
   4   0   7       34.00       31.75      1.75 o 
   5   0   7       29.84       25.72      1.34 o 
   6   0   7      131.28      126.14      4.45 o 
   7   0   7      219.27      195.50      5.89 o 
   8   0   7        4.58        3.98      1.27 o 
   9   0   7       17.65       15.27      2.07 o 
  10   0   7       25.83       35.63      3.18 o 
  -8   1   7       63.29       56.31      4.14 o 
  -7   1   7        9.59        6.04      1.91 o 
  -6   1   7       16.68       21.48      8.03 o 
  -5   1   7       91.25       95.89     19.57 o 
  -4   1   7       44.69       54.14     16.62 o 
  -3   1   7       53.36       50.53     10.82 o 
  -2   1   7        2.54        2.56      1.67 o 
  -1   1   7        6.49        7.10      1.35 o 
   0   1   7      445.01      394.13     26.05 o 
   1   1   7      633.93      565.51     37.60 o 
   2   1   7      269.99      239.91     17.42 o 
   3   1   7       60.04       58.23      3.42 o 
   4   1   7      179.68      155.59      3.04 o 
   5   1   7      155.93      121.75      3.26 o 
   6   1   7       39.81       37.86      2.55 o 
   7   1   7       98.94      101.17      4.14 o 
   8   1   7       22.23       23.70      2.39 o 
   9   1   7      109.74      116.60      5.09 o 
  10   1   7       47.79       51.22      3.66 o 
  11   1   7        3.74        3.82      1.59 o 
  -7   2   7       11.52        9.07      2.07 o 
  -6   2   7       28.11       22.27      2.55 o 
  -5   2   7       56.41       60.02     12.96 o 
  -4   2   7       20.72       23.74      4.69 o 
  -3   2   7       82.70       81.29     17.10 o 
  -2   2   7       11.90       15.90      2.70 o 
  -1   2   7      174.27      153.03     18.77 o 
   0   2   7      398.94      354.10     18.97 o 
   1   2   7       49.52       40.45      0.98 o 
   2   2   7       26.99       27.94      1.00 o 
   3   2   7      686.78      626.78      8.03 o 
   4   2   7       14.70       10.74      0.90 o 
   5   2   7      176.40      152.59      5.81 o 
   6   2   7        1.76        1.11      0.80 o 
   7   2   7        0.01        0.16      0.80 o 
   8   2   7      110.03      118.83      4.77 o 
   9   2   7       11.59       11.13      1.91 o 
  10   2   7        1.09        0.80      1.11 o 
  11   2   7        7.67       11.29      2.07 o 
  -7   3   7        5.92        4.61      1.75 o 
  -6   3   7       45.80       41.20      3.34 o 
  -5   3   7       71.77       66.49      3.82 o 
  -4   3   7       10.21       10.90      1.18 o 
  -3   3   7        0.02        0.56      0.56 o 
  -2   3   7       19.97       19.97      2.31 o 
  -1   3   7      159.94      159.73     10.66 o 
   0   3   7      117.03      113.76      2.58 o 
   1   3   7      381.92      359.99      6.97 o 
   2   3   7      270.05      250.24      3.69 o 
   3   3   7       54.28       52.56      1.44 o 
   4   3   7        0.02        0.48      0.28 o 
   5   3   7       11.86       11.46      1.20 o 
   6   3   7       19.13       17.83      1.01 o 
   7   3   7        1.81        0.48      0.80 o 
   8   3   7      125.34      132.98      5.09 o 
   9   3   7       45.14       49.75      2.02 o 
  10   3   7        0.11       -0.06      0.64 o 
  11   3   7        5.10        5.74      1.24 o 
  -6   4   7       57.37       52.49      3.82 o 
  -5   4   7        1.23        1.43      1.11 o 
  -4   4   7       32.67       32.13      2.70 o 
  -3   4   7       20.70       25.33      1.52 o 
  -2   4   7      355.02      315.05     17.66 o 
  -1   4   7        5.60        6.13      0.79 o 
   0   4   7      140.67      135.58      6.80 o 
   1   4   7      169.52      171.36      6.29 o 
   2   4   7      417.54      362.97     25.53 o 
   3   4   7        3.52        2.13      0.72 o 
   4   4   7       11.22       10.75      1.35 o 
   5   4   7        3.59        4.27      0.72 o 
   6   4   7       29.01       33.33      1.69 o 
   7   4   7      110.57      104.99      4.29 o 
   8   4   7        6.30        6.72      1.06 o 
   9   4   7        0.08        0.72      0.67 o 
  10   4   7        0.06       -0.08      0.67 o 
  11   4   7        5.35        6.13      1.24 o 
  -6   5   7        1.67        1.59      1.43 o 
  -5   5   7        8.04        6.04      1.75 o 
  -4   5   7        0.79       -0.64      0.95 o 
  -3   5   7        3.40        3.50      1.27 o 
  -2   5   7       44.48       29.75      2.39 o 
  -1   5   7      124.03      114.34      2.87 o 
   0   5   7       79.83       66.12      4.06 o 
   1   5   7      110.86      103.31      7.93 o 
   2   5   7     1413.49     1244.25    124.71 o 
   3   5   7       13.50       10.67      2.86 o 
   4   5   7       53.37       44.81      6.36 o 
   5   5   7       58.74       59.02      3.02 o 
   6   5   7        0.65       -0.16      0.64 o 
   7   5   7       53.86       48.83      3.02 o 
   8   5   7        2.23        3.42      0.90 o 
   9   5   7      115.34      127.55      3.77 o 
  10   5   7       43.61       56.57      2.70 o 
  11   5   7        0.27       -0.95      0.95 o 
  -5   6   7        6.71        3.50      1.59 o 
  -4   6   7        0.00        0.48      1.27 o 
  -3   6   7        2.22        2.55      1.27 o 
  -2   6   7        9.29       10.02      1.59 o 
  -1   6   7      207.14      195.18      5.73 o 
   0   6   7      311.27      256.14     17.58 o 
   1   6   7       48.95       47.02      4.48 o 
   2   6   7      108.32       99.01     16.94 o 
   3   6   7      109.28       99.45     15.27 o 
   4   6   7       35.87       31.81      2.39 o 
   5   6   7       92.87       93.69      3.98 o 
   6   6   7       10.50       10.98      1.59 o 
   7   6   7      113.04      118.51      4.77 o 
   8   6   7      110.61      116.12      4.93 o 
   9   6   7       31.25       37.54      3.18 o 
  10   6   7        7.62        8.59      1.91 o 
  11   6   7        8.78       13.52      2.23 o 
  -4   7   7        2.57        4.45      1.75 o 
  -3   7   7       23.84       20.20      2.55 o 
  -2   7   7      131.48      119.30      5.09 o 
  -1   7   7       43.65       40.72      2.86 o 
   0   7   7       27.80       28.00      2.39 o 
   1   7   7       28.95       30.76      3.32 o 
   2   7   7       99.04       88.59      8.58 o 
   3   7   7        8.58        8.11      1.43 o 
   4   7   7        5.13        4.45      1.27 o 
   5   7   7       38.76       35.79      2.70 o 
   6   7   7      187.75      187.38      6.04 o 
   7   7   7       61.62       66.17      3.82 o 
   8   7   7        6.77       10.98      1.91 o 
   9   7   7        3.10        4.45      1.43 o 
  10   7   7        4.09        4.93      1.59 o 
  -3   8   7       39.66       30.38      3.02 o 
  -2   8   7      126.72      115.80      5.25 o 
  -1   8   7       12.39        7.16      1.75 o 
   0   8   7      121.19      111.35      4.61 o 
   1   8   7      137.15      142.82     18.77 o 
   2   8   7       15.33       19.57      2.23 o 
   3   8   7      252.49      306.69      7.48 o 
   4   8   7       23.75       28.16      2.55 o 
   5   8   7      105.14      115.33      4.93 o 
   6   8   7       87.05      104.83      4.77 o 
   7   8   7      105.21      108.80      4.93 o 
   8   8   7        0.08       -0.95      0.95 o 
   9   8   7        0.01        0.80      0.95 o 
  10   8   7        4.99        6.04      1.75 o 
  -2   9   7       19.42       12.73      2.23 o 
  -1   9   7       72.95       63.63      4.14 o 
   0   9   7       33.83       34.36      3.02 o 
   1   9   7        6.26        7.49      1.12 o 
   2   9   7        1.30        1.59      1.27 o 
   3   9   7      102.75      112.78      4.93 o 
   4   9   7       93.25      110.87      4.93 o 
   5   9   7      190.61      214.59      6.84 o 
   6   9   7       69.97       81.28      4.45 o 
   7   9   7       62.57       68.08      4.29 o 
   8   9   7       89.11       98.94      5.09 o 
   9   9   7       70.69       82.40      4.93 o 
  -1  10   7       22.60       20.20      2.86 o 
   0  10   7       25.38       26.09      2.86 o 
   2  10   7        4.52        6.04      1.75 o 
   3  10   7        0.60        0.64      1.27 o 
   4  10   7       75.87       85.10      4.61 o 
   5  10   7       92.48      100.85      5.09 o 
   6  10   7        7.13        9.07      2.07 o 
   7  10   7       41.74       47.40      3.82 o 
   2  11   7        0.42       -0.16      1.43 o 
   3  11   7       22.11       21.95      2.86 o 
   4  11   7        3.59        3.50      1.75 o 
  -4  -9   8       17.99       21.32      3.02 o 
   0  -9   8        1.30        0.32      1.27 o 
   1  -9   8       15.89       11.29      2.23 o 
  -5  -8   8       54.21       55.36      4.14 o 
  -4  -8   8       19.42       19.72      2.86 o 
  -3  -8   8       23.83       28.63      3.02 o 
   0  -8   8        1.59        1.75      1.27 o 
   1  -8   8        0.15        0.64      1.11 o 
   2  -8   8        5.98        5.09      1.59 o 
   3  -8   8        6.83        4.61      1.59 o 
  -6  -7   8       14.33       11.61      2.55 o 
  -5  -7   8        0.23        0.16      1.43 o 
  -4  -7   8      107.66      100.53      5.09 o 
  -3  -7   8       50.05       54.72      3.82 o 
  -2  -7   8        0.01        0.32      1.27 o 
   0  -7   8        9.06        8.43      1.75 o 
   1  -7   8        0.03       -0.32      0.95 o 
   2  -7   8       19.11       16.07      2.23 o 
   3  -7   8       37.08       35.31      3.02 o 
   4  -7   8       33.00       28.47      3.02 o 
   5  -7   8        2.29        2.55      1.59 o 
  -7  -6   8       15.38       10.98      2.55 o 
  -6  -6   8       10.67        8.91      2.39 o 
  -5  -6   8       32.54       33.56      3.18 o 
  -4  -6   8        9.09       10.02      2.07 o 
  -3  -6   8        8.81        9.39      1.91 o 
  -2  -6   8        0.27        0.64      1.11 o 
  -1  -6   8        0.02        0.80      1.11 o 
   0  -6   8       29.56       29.77      5.33 o 
   1  -6   8        9.89        8.59      1.59 o 
   2  -6   8        5.31        3.34      1.27 o 
   3  -6   8        3.73        4.14      1.43 o 
   4  -6   8       72.73       66.33      3.98 o 
   5  -6   8        0.29       -0.16      1.11 o 
   6  -6   8        7.01        7.16      1.91 o 
  -7  -5   8       36.22       27.84      3.34 o 
  -6  -5   8        1.86        3.34      1.75 o 
  -5  -5   8       31.10       39.93      3.50 o 
  -4  -5   8       45.24       47.08      3.50 o 
  -3  -5   8      120.46      130.76      5.25 o 
  -2  -5   8        6.26        8.27      1.75 o 
  -1  -5   8       53.27       70.47      3.50 o 
   0  -5   8        7.28        7.23      1.51 o 
   1  -5   8       96.95      108.62     21.00 o 
   2  -5   8        0.59        0.95      0.95 o 
   3  -5   8       30.08       26.88      2.39 o 
   4  -5   8       13.90       17.18      2.07 o 
   5  -5   8        1.02       -0.32      0.95 o 
   6  -5   8        1.41        0.16      1.11 o 
   7  -5   8        1.89        1.43      1.11 o 
  -7  -4   8        0.63        0.64      1.59 o 
  -6  -4   8      109.87      111.03      5.41 o 
  -5  -4   8       64.45       76.51      4.45 o 
  -4  -4   8        0.15       -0.32      1.11 o 
  -3  -4   8        0.10       -0.32      1.11 o 
  -2  -4   8       17.18       21.63      2.23 o 
  -1  -4   8        1.45        1.59      1.11 o 
   0  -4   8       57.77       53.14      9.78 o 
   1  -4   8       66.04       75.40     11.93 o 
   2  -4   8      102.44      113.58     16.15 o 
   3  -4   8       62.17       55.67      3.18 o 
   4  -4   8       94.13       79.22      3.98 o 
   5  -4   8      160.58      161.77      5.73 o 
   6  -4   8       43.28       43.90      3.34 o 
   7  -4   8       12.61       11.77      2.07 o 
   8  -4   8        8.74        8.11      1.91 o 
  -8  -3   8       37.87       44.06      3.98 o 
  -7  -3   8       24.43       26.25      3.18 o 
  -6  -3   8        9.83        8.27      2.23 o 
  -5  -3   8        5.40        5.89      1.91 o 
  -4  -3   8       35.70       44.70      3.18 o 
  -3  -3   8        0.61        0.80      1.11 o 
  -2  -3   8        1.80        0.64      1.11 o 
  -1  -3   8        0.40        0.16      0.80 o 
   0  -3   8        0.01        0.49      0.56 o 
   1  -3   8       15.37       15.52      3.10 o 
   2  -3   8      650.85      622.91     89.87 o 
   3  -3   8      120.32      112.90      9.31 o 
   4  -3   8        2.39        3.02      1.11 o 
   5  -3   8       20.39       19.57      2.07 o 
   6  -3   8       70.16       67.60      3.82 o 
   7  -3   8        1.25        1.43      1.11 o 
   8  -3   8        0.04        0.80      0.95 o 
  -8  -2   8       15.71       14.79      2.70 o 
  -7  -2   8        5.27        4.45      1.91 o 
  -6  -2   8       46.48       52.18      3.82 o 
  -5  -2   8       46.52       50.74      3.50 o 
  -4  -2   8       82.56       89.72      4.29 o 
  -3  -2   8        1.08        1.43      1.11 o 
  -2  -2   8       44.76       53.13      3.02 o 
  -1  -2   8       16.93       24.50      2.07 o 
   0  -2   8      321.96      303.59     67.60 o 
   1  -2   8      314.17      306.28     64.82 o 
   2  -2   8        5.18        5.25      0.80 o 
   3  -2   8       41.64       35.53      1.57 o 
   4  -2   8       28.01       25.84      1.40 o 
   5  -2   8        8.87        6.52      1.27 o 
   6  -2   8       49.29       43.43      3.02 o 
   7  -2   8        2.71        3.34      1.27 o 
   8  -2   8        4.59        5.25      1.59 o 
   9  -2   8       30.77       31.02      3.02 o 
  -8  -1   8        4.92        2.23      1.75 o 
  -7  -1   8        7.04        8.19      3.02 o 
  -6  -1   8       56.64       65.86      3.98 o 
  -5  -1   8       40.18       46.29      3.34 o 
  -4  -1   8       62.59       78.90      3.98 o 
  -3  -1   8        6.30        6.52      1.43 o 
  -2  -1   8        0.33        0.00      0.80 o 
  -1  -1   8      182.22      206.16      5.57 o 
   0  -1   8       18.74       17.02      1.75 o 
   1  -1   8       31.24       32.55      7.16 o 
   2  -1   8      232.95      223.47     27.84 o 
   3  -1   8       22.88       18.75      2.70 o 
   4  -1   8       19.52       16.38      1.43 o 
   5  -1   8        0.89        0.72      0.45 o 
   6  -1   8      186.41      193.11      5.89 o 
   7  -1   8      116.48      112.78      4.77 o 
   8  -1   8       48.26       58.06      3.66 o 
   9  -1   8        1.19        0.80      1.11 o 
  10  -1   8        2.04        2.07      1.43 o 
  -7   0   8       16.30       18.90      6.68 o 
  -6   0   8       93.54       98.65     21.00 o 
  -5   0   8       40.09       40.16      6.44 o 
  -4   0   8        5.67        7.79      1.59 o 
  -3   0   8        9.66       13.36      1.91 o 
  -2   0   8        0.19        0.80      0.80 o 
  -1   0   8      126.24      149.69      4.61 o 
   0   0   8       17.27       20.20      1.91 o 
   1   0   8        1.48        1.79      0.50 o 
   2   0   8      195.91      185.38     21.95 o 
   3   0   8       27.44       22.60      1.24 o 
   4   0   8       77.29       70.08      2.14 o 
   5   0   8      101.28       84.80      2.47 o 
   6   0   8       24.36       21.75      1.40 o 
   7   0   8        3.33        5.09      1.27 o 
   8   0   8       66.07       69.35      3.98 o 
   9   0   8       29.67       35.63      3.02 o 
  10   0   8       11.85       19.25      2.55 o 
  -7   1   8       79.85       71.42      4.61 o 
  -6   1   8       40.04       44.73      9.23 o 
  -5   1   8        6.24        6.33      1.27 o 
  -4   1   8       25.81       26.82      7.56 o 
  -3   1   8       44.83       41.19     10.10 o 
  -2   1   8       11.72       13.19      2.55 o 
  -1   1   8       57.44       58.05      8.83 o 
   0   1   8       18.06       20.84      1.91 o 
   1   1   8      498.58      462.25     58.38 o 
   2   1   8       92.49       83.00      7.48 o 
   3   1   8      364.02      307.66      9.31 o 
   4   1   8       18.15       17.57      1.18 o 
   5   1   8      415.17      352.25      5.81 o 
   6   1   8       69.52       68.96      2.94 o 
   7   1   8      472.79      463.37      9.23 o 
   8   1   8       41.30       43.59      3.18 o 
   9   1   8       20.36       20.04      2.39 o 
  10   1   8       23.78       28.79      2.86 o 
  -7   2   8       30.22       32.45      3.34 o 
  -6   2   8        0.81        1.11      1.43 o 
  -5   2   8       30.99       31.63     10.02 o 
  -4   2   8        1.53        0.77      0.72 o 
  -3   2   8      154.96      137.45     23.86 o 
  -2   2   8        8.94        8.64      0.99 o 
  -1   2   8       99.11       98.35     12.88 o 
   0   2   8      177.84      176.12     12.65 o 
   1   2   8     2335.95     2051.65     78.88 o 
   2   2   8        0.20        0.53      0.37 o 
   3   2   8      755.85      644.55      9.46 o 
   4   2   8       28.03       22.35      1.35 o 
   5   2   8      205.86      192.02      8.43 o 
   6   2   8      124.60      102.88      5.89 o 
   7   2   8       34.82       35.47      2.70 o 
   8   2   8      106.06      112.94      4.77 o 
   9   2   8        9.22       10.98      1.91 o 
  10   2   8        3.68        3.34      1.43 o 
  -6   3   8        9.40        8.43      2.07 o 
  -5   3   8       16.97       16.07      2.39 o 
  -4   3   8        1.22        1.33      0.72 o 
  -3   3   8       10.11        7.31      1.19 o 
  -2   3   8       66.12       59.91      7.48 o 
  -1   3   8      537.48      497.58     28.63 o 
   0   3   8      456.06      439.35     10.58 o 
   1   3   8      107.80      103.64      2.86 o 
   2   3   8      181.39      170.44      3.19 o 
   3   3   8       12.21       12.18      0.83 o 
   4   3   8        3.92        4.89      0.61 o 
   5   3   8       74.50       56.58      3.91 o 
   6   3   8        5.88        6.60      0.76 o 
   7   3   8       15.21       16.23      2.07 o 
   8   3   8       73.03       81.44      4.14 o 
   9   3   8       24.64       28.25      1.59 o 
  10   3   8        6.08        8.80      1.10 o 
  11   3   8        0.01       -0.48      0.67 o 
  -6   4   8        4.12        2.86      1.75 o 
  -5   4   8        0.32        0.32      1.11 o 
  -4   4   8        0.19        0.32      0.95 o 
  -3   4   8      132.88      132.57     10.26 o 
  -2   4   8      215.70      217.33     10.90 o 
  -1   4   8       43.90       41.04      2.39 o 
   0   4   8       18.04       15.46      1.18 o 
   1   4   8        4.90        5.21      0.72 o 
   2   4   8      243.63      211.02     17.10 o 
   3   4   8       89.60       72.44      5.25 o 
   4   4   8        0.06       -0.16      0.34 o 
   5   4   8        4.85        4.69      0.61 o 
   6   4   8       61.77       63.36      2.36 o 
   7   4   8       52.60       58.14      2.36 o 
   8   4   8        7.43        9.39      1.24 o 
   9   4   8       18.46       18.72      1.57 o 
  10   4   8       10.03       10.64      1.40 o 
  11   4   8        1.96        1.99      0.90 o 
  -5   5   8       24.60       24.18      2.86 o 
  -4   5   8       62.99       54.56      3.66 o 
  -3   5   8       20.57       17.34      2.23 o 
  -2   5   8        0.02        0.48      0.80 o 
  -1   5   8        2.62        2.15      0.67 o 
   0   5   8      118.74      111.59      4.22 o 
   1   5   8      140.92      133.48     19.49 o 
   2   5   8       39.44       39.69      5.41 o 
   3   5   8       14.32       13.02      1.67 o 
   4   5   8       63.84       49.14      6.52 o 
   5   5   8       27.45       30.38      2.39 o 
   6   5   8       31.72       39.61      2.70 o 
   7   5   8       91.23       99.58      4.45 o 
   8   5   8       19.43       19.33      1.57 o 
   9   5   8        9.36        9.77      1.67 o 
  10   5   8       14.62       14.80      1.56 o 
  -4   6   8       10.28       10.98      2.07 o 
  -3   6   8       10.58       14.00      2.07 o 
  -2   6   8       23.36       19.25      2.23 o 
  -1   6   8       26.57       24.18      2.23 o 
   0   6   8      206.49      182.87     17.34 o 
   1   6   8       16.99       14.32      1.75 o 
   2   6   8      227.49      215.19     39.37 o 
   3   6   8       62.43       59.28      7.87 o 
   4   6   8       37.18       43.41      4.53 o 
   5   6   8      317.99      317.98      7.48 o 
   6   6   8      356.61      339.46      7.95 o 
   7   6   8       68.36       63.31      3.66 o 
   8   6   8       83.05       87.49      4.45 o 
   9   6   8       11.47       10.66      1.91 o 
  10   6   8        0.19       -0.48      0.95 o 
  -4   7   8        2.36        1.43      1.43 o 
  -3   7   8        0.03       -0.32      0.95 o 
  -2   7   8       60.97       55.83      3.66 o 
  -1   7   8       99.00      107.37      4.61 o 
   0   7   8       72.27       77.79      3.82 o 
   1   7   8       10.63        8.43      1.43 o 
   2   7   8      152.51      144.94     36.03 o 
   3   7   8      316.73      274.14     53.13 o 
   4   7   8      363.38      377.63      8.27 o 
   5   7   8        3.17        5.73      1.43 o 
   6   7   8        1.35        1.59      1.11 o 
   7   7   8      207.04      233.83      7.16 o 
   8   7   8       76.09       92.10      4.77 o 
   9   7   8       10.97       11.13      2.07 o 
  10   7   8        0.35        0.80      1.27 o 
  -3   8   8       43.91       43.59      3.66 o 
  -2   8   8      100.69       96.87      4.93 o 
  -1   8   8       68.31       63.47      3.98 o 
   0   8   8       11.59       10.18      1.75 o 
   2   8   8       11.10       11.77      1.75 o 
   3   8   8        3.08        2.70      1.27 o 
   4   8   8       29.84       37.22      3.02 o 
   5   8   8        6.70        7.00      1.59 o 
   6   8   8       75.61       86.22      4.45 o 
   7   8   8       40.23       41.99      3.34 o 
   8   8   8       38.44       41.52      3.34 o 
   9   8   8        1.92        2.86      1.43 o 
  -1   9   8        0.68        0.48      1.11 o 
   2   9   8        0.15       -0.80      0.95 o 
   3   9   8       12.91       15.59      2.23 o 
   4   9   8        1.95        0.32      1.11 o 
   5   9   8       16.86       20.52      2.55 o 
   6   9   8      106.83      115.33      5.41 o 
   7   9   8       33.05       49.79      3.82 o 
   8   9   8        0.53        2.39      1.43 o 
   3  10   8        1.94        4.29      1.59 o 
   4  10   8       47.84       56.31      3.98 o 
   5  10   8      123.18      157.00      6.36 o 
   6  10   8        5.37        7.79      2.07 o 
  -4  -8   9       19.06       19.57      2.86 o 
  -3  -8   9        3.21        3.02      1.75 o 
   1  -8   9        1.27        0.32      1.27 o 
   2  -8   9        5.74        7.48      1.91 o 
  -5  -7   9       14.96       15.11      2.70 o 
  -4  -7   9       14.87       10.50      2.23 o 
  -3  -7   9       40.18       42.47      3.66 o 
  -2  -7   9       10.44        8.75      1.91 o 
   1  -7   9        0.16        0.48      0.95 o 
   2  -7   9        6.62        5.09      1.59 o 
   3  -7   9       38.09       34.68      3.18 o 
   4  -7   9       44.76       47.08      3.82 o 
  -6  -6   9        2.25        2.07      1.91 o 
  -5  -6   9        7.47       10.18      2.39 o 
  -4  -6   9        0.01       -0.32      1.43 o 
  -3  -6   9       18.29       14.79      2.23 o 
  -2  -6   9        2.84        3.34      1.59 o 
  -1  -6   9       29.94       28.47      2.70 o 
   0  -6   9       14.84       19.72      2.39 o 
   1  -6   9      170.46      137.76      5.25 o 
   2  -6   9       63.81       57.90      3.66 o 
   3  -6   9       16.10       16.86      2.23 o 
   4  -6   9       13.93       13.20      2.23 o 
   5  -6   9      106.99       98.78      5.09 o 
  -6  -5   9        2.64        2.55      1.75 o 
  -5  -5   9       10.13       11.45      2.39 o 
  -4  -5   9       26.51       32.93      3.02 o 
  -3  -5   9        0.31       -0.32      1.11 o 
  -2  -5   9        0.04        0.64      1.11 o 
  -1  -5   9        4.92        6.04      1.59 o 
   0  -5   9       21.90       29.59      2.55 o 
   1  -5   9       81.25       76.12     14.71 o 
   2  -5   9        4.01        3.50      1.27 o 
   3  -5   9       20.02       12.57      1.91 o 
   4  -5   9        0.75        0.48      0.95 o 
   5  -5   9       31.03       27.68      2.86 o 
   6  -5   9        4.20        5.09      1.75 o 
  -7  -4   9       12.73       13.36      2.70 o 
  -6  -4   9       28.49       33.09      3.34 o 
  -5  -4   9       74.96       73.17      4.45 o 
  -4  -4   9        0.42       -1.11      1.11 o 
  -3  -4   9       38.23       43.90      3.34 o 
  -2  -4   9        1.37        1.91      1.27 o 
  -1  -4   9       20.43       20.52      2.23 o 
   0  -4   9       60.36       73.17      3.66 o 
   1  -4   9       14.06       11.61      2.86 o 
   2  -4   9        3.46        2.31      0.67 o 
   3  -4   9        2.38        3.50      1.27 o 
   4  -4   9       60.49       55.04      3.34 o 
   5  -4   9        0.01        0.16      0.95 o 
   6  -4   9        1.33       -0.16      0.95 o 
   7  -4   9        3.58        1.75      1.27 o 
  -7  -3   9       53.01       58.38      4.45 o 
  -6  -3   9       29.87       34.84      3.34 o 
  -5  -3   9        5.59        3.66      1.75 o 
  -4  -3   9       29.04       28.63      2.86 o 
  -3  -3   9       18.00       19.88      2.39 o 
  -2  -3   9       40.49       39.13      2.86 o 
  -1  -3   9        5.80        6.68      1.59 o 
   0  -3   9       99.02      112.14      4.45 o 
   1  -3   9       18.74       24.45      5.41 o 
   2  -3   9      128.48      111.70     16.78 o 
   3  -3   9       38.12       32.21      5.41 o 
   4  -3   9       15.70       11.93      1.75 o 
   5  -3   9      161.96      150.32      5.57 o 
   6  -3   9       72.34       68.56      3.98 o 
   7  -3   9       66.07       74.13      4.29 o 
   8  -3   9        1.85        4.14      1.59 o 
  -7  -2   9       40.44       50.43      4.14 o 
  -6  -2   9        1.91        1.75      1.59 o 
  -5  -2   9        9.29       12.41      2.23 o 
  -4  -2   9        5.50        7.32      1.75 o 
  -3  -2   9        2.51        2.07      1.27 o 
  -2  -2   9      115.06      124.23      4.93 o 
  -1  -2   9       44.91       48.36      3.18 o 
   0  -2   9      152.31      162.73      5.25 o 
   1  -2   9      234.75      218.28     41.36 o 
   2  -2   9       17.72       20.63      3.58 o 
   3  -2   9       21.72       15.69      1.67 o 
   4  -2   9        3.06        3.05      0.67 o 
   5  -2   9        8.59        7.00      1.43 o 
   6  -2   9      100.30      102.28      4.61 o 
   7  -2   9       30.82       30.70      2.86 o 
   8  -2   9        0.02        0.64      1.11 o 
   9  -2   9        8.37       10.34      2.07 o 
  -7  -1   9        1.61        0.53      0.99 o 
  -6  -1   9       13.32       14.63      2.39 o 
  -5  -1   9       19.58       24.02      2.70 o 
  -4  -1   9       40.49       43.59      3.18 o 
  -3  -1   9        2.11        1.11      1.11 o 
  -2  -1   9       14.60       16.86      2.07 o 
  -1  -1   9       54.53       58.06      3.34 o 
   0  -1   9      541.31      656.64     10.18 o 
   1  -1   9       40.94       39.12      9.07 o 
   2  -1   9        3.86        3.18      0.65 o 
   3  -1   9        2.76        2.70      0.67 o 
   4  -1   9       78.44       63.52      2.19 o 
   5  -1   9      119.52      108.48      2.97 o 
   6  -1   9       69.00       66.65      3.66 o 
   7  -1   9       53.42       52.18      3.50 o 
   8  -1   9        9.30       12.09      1.91 o 
   9  -1   9        4.00        3.02      1.43 o 
  -7   0   9        6.03        4.42      1.35 o 
  -6   0   9       16.20       16.17      2.31 o 
  -5   0   9        2.53        1.48      1.99 o 
  -4   0   9        0.39        0.11      0.65 o 
  -3   0   9       36.60       37.70      2.86 o 
  -2   0   9       59.37       70.63      3.66 o 
  -1   0   9      230.72      276.62      6.84 o 
   0   0   9      575.34      697.52     10.50 o 
   1   0   9       88.73       90.19      3.82 o 
   2   0   9      226.57      198.26     23.07 o 
   3   0   9       38.48       29.18      2.62 o 
   4   0   9        1.40        1.75      0.56 o 
   5   0   9      113.61      103.76      2.87 o 
   6   0   9       14.70       13.51      1.18 o 
   7   0   9        1.73        1.91      1.11 o 
   8   0   9       12.77       16.54      2.23 o 
   9   0   9        1.42        1.59      1.27 o 
  -6   1   9       24.91       27.33      8.43 o 
  -5   1   9        4.29        5.38      1.15 o 
  -4   1   9        1.28        1.05      0.76 o 
  -3   1   9       44.08       44.05      9.70 o 
  -2   1   9       82.41       75.77     13.36 o 
  -1   1   9      145.50      173.39      5.41 o 
   0   1   9        9.47       11.45      1.59 o 
   1   1   9       60.77       66.33      3.34 o 
   2   1   9       79.41       72.77      3.82 o 
   3   1   9      712.99      628.30     39.53 o 
   4   1   9        1.91        2.48      1.03 o 
   5   1   9      256.73      233.43      6.76 o 
   6   1   9        6.40        7.91      1.01 o 
   7   1   9       40.48       41.99      3.02 o 
   8   1   9       58.41       61.88      3.82 o 
   9   1   9        2.99        1.59      1.11 o 
  10   1   9        4.70        4.93      1.59 o 
  -6   2   9        5.77        3.02      1.59 o 
  -5   2   9       13.44       12.65      2.23 o 
  -4   2   9        1.99        3.28      0.95 o 
  -3   2   9        5.07        7.07      1.35 o 
  -2   2   9       68.57       64.26      7.71 o 
  -1   2   9       33.42       34.36      2.55 o 
   0   2   9       77.66       84.63      3.82 o 
   1   2   9      895.84      915.13     11.93 o 
   2   2   9       41.27       36.63      1.34 o 
   3   2   9      377.86      349.98      3.67 o 
   4   2   9        0.33        0.32      0.45 o 
   5   2   9       89.96       85.52      4.06 o 
   6   2   9      173.82      165.89     10.90 o 
   7   2   9       29.45       30.54      2.55 o 
   8   2   9        5.63        7.16      1.59 o 
   9   2   9       25.33       28.31      2.86 o 
  10   2   9        1.30        2.70      1.43 o 
  -6   3   9        0.56       -0.32      1.27 o 
  -5   3   9        3.14        1.43      1.27 o 
  -4   3   9        0.75        1.58      0.84 o 
  -3   3   9        6.48        8.66      1.27 o 
  -2   3   9       25.25       20.18      1.52 o 
  -1   3   9      698.58      734.27     11.13 o 
   0   3   9       32.33       31.97      2.55 o 
   1   3   9      647.67      621.65      9.86 o 
   2   3   9      331.94      299.95      4.46 o 
   3   3   9      107.47      101.82      2.17 o 
   4   3   9       79.50       75.64      2.34 o 
   5   3   9      161.87      145.31      7.52 o 
   6   3   9        2.61        1.53      0.54 o 
   7   3   9        4.45        4.48      0.83 o 
   8   3   9       17.83       17.75      1.25 o 
   9   3   9        2.13        2.99      0.79 o 
  10   3   9        2.57        3.90      1.12 o 
  -5   4   9       15.11       13.84      2.39 o 
  -4   4   9       18.99       14.95      2.23 o 
  -3   4   9      128.18      129.47      8.99 o 
  -2   4   9       30.75       31.16      1.85 o 
  -1   4   9       20.76       23.70      2.23 o 
   0   4   9       74.55       65.06      3.34 o 
   1   4   9       41.78       35.95      2.55 o 
   2   4   9      270.49      252.65     18.13 o 
   3   4   9       77.97       70.18      4.06 o 
   4   4   9       25.58       22.95      1.67 o 
   5   4   9       75.18       67.89      4.40 o 
   6   4   9      224.85      207.58      4.93 o 
   7   4   9       54.84       58.94      2.47 o 
   8   4   9        0.02       -0.24      0.56 o 
   9   4   9        6.20        6.21      1.12 o 
  10   4   9       22.96       36.64      2.30 o 
  -4   5   9        9.49        7.79      1.91 o 
  -3   5   9       21.21       19.41      2.39 o 
  -2   5   9      218.12      197.57      6.20 o 
  -1   5   9       24.99       23.70      2.23 o 
   0   5   9        0.58        1.43      0.95 o 
   1   5   9        5.18        6.20      1.27 o 
   2   5   9        2.79        2.15      0.67 o 
   3   5   9       40.68       36.09      2.78 o 
   4   5   9       19.06       12.46      2.78 o 
   5   5   9        1.24        1.23      0.61 o 
   6   5   9       97.34       98.94      4.45 o 
   7   5   9      141.56      145.23      5.57 o 
   8   5   9        0.13        0.08      0.56 o 
   9   5   9        3.87        4.83      1.11 o 
  10   5   9       24.08       32.84      2.55 o 
  -4   6   9       69.67       67.29      4.45 o 
  -3   6   9       14.33       11.45      2.07 o 
  -2   6   9       57.47       47.56      3.34 o 
   0   6   9       65.03       51.54      3.18 o 
   1   6   9       72.29       61.40      3.34 o 
   2   6   9      184.38      145.07      5.09 o 
   3   6   9      209.82      194.53     24.74 o 
   4   6   9       28.00       20.10      6.20 o 
   5   6   9      242.83      241.47      6.68 o 
   6   6   9      105.31      109.44      4.77 o 
   7   6   9       62.72       64.11      3.82 o 
   8   6   9        0.01        0.16      0.95 o 
   9   6   9        8.92        6.52      1.75 o 
  -3   7   9        3.32        3.50      1.75 o 
  -2   7   9        1.08        0.16      1.11 o 
   1   7   9        5.92        4.61      1.27 o 
   2   7   9       21.68       15.75      1.91 o 
   3   7   9        0.01        0.16      0.53 o 
   4   7   9       92.93      101.81      4.45 o 
   5   7   9       97.88      108.80      4.77 o 
   6   7   9        8.87       10.50      1.91 o 
   7   7   9        0.06       -0.48      0.95 o 
   8   7   9        4.89        6.68      1.75 o 
   9   7   9        1.91        0.80      1.11 o 
   2   8   9       10.70        8.59      1.59 o 
   3   8   9       26.90       29.91      2.70 o 
   4   8   9       61.13       71.10      3.98 o 
   5   8   9        1.64        0.64      0.95 o 
   6   8   9        3.69        4.93      1.59 o 
   7   8   9        0.35        0.64      0.95 o 
   8   8   9       14.19       17.34      2.39 o 
   3   9   9       11.57       13.20      2.23 o 
   4   9   9        3.01        3.50      1.59 o 
   5   9   9        1.46       -0.16      1.11 o 
   6   9   9       82.69      107.21      5.25 o 
   7   9   9       17.78       18.77      2.55 o 
   4  10   9       54.31       71.10      4.61 o 
   5  10   9       71.15       88.92      5.09 o 
  -3  -7  10        1.25        2.39      1.75 o 
  -2  -7  10        3.33        3.98      1.75 o 
   2  -7  10        0.01        0.16      1.27 o 
   3  -7  10        5.98        7.16      1.91 o 
  -4  -6  10        4.51        2.55      1.59 o 
  -3  -6  10        0.04        1.91      1.43 o 
  -2  -6  10        0.63        3.66      1.75 o 
  -1  -6  10       40.95       55.83      3.66 o 
   2  -6  10       16.55       17.66      2.23 o 
   3  -6  10       13.40       10.34      1.91 o 
   4  -6  10       20.40       18.93      2.55 o 
  -5  -5  10        5.01        4.93      2.07 o 
  -4  -5  10       11.57        9.86      2.23 o 
  -3  -5  10       22.28       21.16      2.70 o 
  -2  -5  10       13.57       16.86      2.39 o 
  -1  -5  10        0.41        3.34      1.43 o 
   0  -5  10       28.18       34.36      3.02 o 
   1  -5  10       30.73       33.09      2.86 o 
   2  -5  10        2.80        2.70      1.27 o 
   3  -5  10       12.12        8.11      1.75 o 
   4  -5  10        0.14        0.48      0.95 o 
   5  -5  10       80.52       75.40      4.45 o 
   6  -5  10        0.08        0.16      1.27 o 
  -6  -4  10        8.03       10.02      2.39 o 
  -5  -4  10        0.33        0.32      1.59 o 
  -4  -4  10        9.41       10.98      2.23 o 
  -3  -4  10        1.32        1.27      1.43 o 
  -2  -4  10        5.00        5.57      1.75 o 
  -1  -4  10       91.71       98.15      4.61 o 
   0  -4  10       21.15       28.79      2.70 o 
   1  -4  10        1.33        3.50      1.27 o 
   2  -4  10       28.80       21.48      4.37 o 
   3  -4  10        0.10       -0.64      0.64 o 
   4  -4  10        2.53        1.75      1.11 o 
   5  -4  10        9.42        8.59      1.75 o 
   6  -4  10        1.35       -0.16      1.11 o 
  -6  -3  10       16.88       19.25      2.86 o 
  -5  -3  10        0.66        1.75      1.59 o 
  -4  -3  10       10.32       12.25      2.39 o 
  -3  -3  10        1.75        0.00      1.27 o 
  -2  -3  10        1.69        2.70      1.43 o 
  -1  -3  10      123.44      164.16      5.73 o 
   0  -3  10       50.25       45.49      3.18 o 
   1  -3  10       18.82       17.82      2.23 o 
   2  -3  10       82.89       76.13     10.50 o 
   3  -3  10       92.78       79.46      8.03 o 
   4  -3  10        0.02       -0.48      0.64 o 
   5  -3  10        3.78        3.34      1.27 o 
   6  -3  10        4.41        6.04      1.59 o 
   7  -3  10        4.44        5.89      1.75 o 
  -6  -2  10       10.32       11.29      2.55 o 
  -5  -2  10        1.58        0.95      1.43 o 
  -4  -2  10        0.30       -0.48      1.11 o 
  -3  -2  10        0.45        0.80      1.27 o 
  -2  -2  10      176.94      199.47      6.52 o 
  -1  -2  10      189.65      213.79      6.52 o 
   0  -2  10      208.00      252.92      6.84 o 
   1  -2  10      105.52      123.12      4.77 o 
   2  -2  10       58.82       64.33      8.19 o 
   3  -2  10        1.85        1.91      0.67 o 
   4  -2  10       30.41       26.93      1.63 o 
   5  -2  10        0.11       -0.64      0.80 o 
   6  -2  10        0.33        0.95      0.95 o 
   7  -2  10       28.17       31.50      3.02 o 
   8  -2  10        0.22        0.32      1.11 o 
  -6  -1  10        3.06        4.20      1.29 o 
  -5  -1  10        6.99        4.93      1.91 o 
  -4  -1  10        7.72        7.48      2.07 o 
  -3  -1  10       71.02       79.54      4.29 o 
  -2  -1  10        1.34        1.91      1.27 o 
  -1  -1  10        3.70        4.61      1.43 o 
   0  -1  10       94.93      116.60      4.77 o 
   1  -1  10       97.80      110.87      4.61 o 
   2  -1  10       10.66       10.90      1.11 o 
   3  -1  10       14.80       15.14      1.24 o 
   4  -1  10       32.58       31.34      1.69 o 
   5  -1  10       41.48       39.40      1.91 o 
   6  -1  10        8.84       11.93      1.91 o 
   7  -1  10        3.72        4.14      1.43 o 
   8  -1  10        1.18        1.91      1.27 o 
  -6   0  10        9.01        8.09      1.51 o 
  -5   0  10        0.63       -0.56      0.87 o 
  -4   0  10       11.43       11.01      3.50 o 
  -3   0  10       71.67       75.40      4.29 o 
  -2   0  10       20.21       28.00      2.70 o 
  -1   0  10       57.16       65.06      3.66 o 
   0   0  10        0.31        0.80      0.95 o 
   1   0  10      124.71      139.98      5.09 o 
   2   0  10       13.72       12.64      1.15 o 
   3   0  10       56.53       52.80      3.34 o 
   4   0  10       48.14       41.13      1.91 o 
   5   0  10        2.00        1.99      0.67 o 
   6   0  10       33.63       34.27      1.85 o 
   7   0  10        1.48        0.99      0.72 o 
   8   0  10       16.14       17.66      2.39 o 
   9   0  10        1.50        2.55      1.43 o 
  -5   1  10        0.30        0.65      0.95 o 
  -4   1  10        5.93        6.70      1.29 o 
  -3   1  10        0.59        0.00      1.11 o 
  -2   1  10       60.42       68.40      3.98 o 
  -1   1  10        2.55        2.07      1.11 o 
   0   1  10       13.77       17.34      2.07 o 
   1   1  10     1238.84     1347.17     15.27 o 
   2   1  10        5.65        4.77      1.43 o 
   3   1  10      197.31      182.64      3.76 o 
   4   1  10       66.00       62.42      2.30 o 
   5   1  10       23.52       18.62      1.35 o 
   6   1  10        0.27        0.56      0.56 o 
   7   1  10        0.11        0.00      0.56 o 
   8   1  10       29.98       32.29      3.02 o 
   9   1  10       30.12       40.56      3.34 o 
  -5   2  10        0.81        0.03      0.88 o 
  -4   2  10        2.83        3.73      1.06 o 
  -3   2  10       13.61       17.18      2.39 o 
  -2   2  10       69.28       75.88      3.98 o 
  -1   2  10      436.17      497.25      9.70 o 
   0   2  10        0.08        1.43      1.11 o 
   1   2  10      184.84      199.79      6.04 o 
   2   2  10        4.72        2.39      1.11 o 
   3   2  10        3.02        2.91      0.55 o 
   4   2  10       51.19       49.06      2.08 o 
   5   2  10       37.20       33.73      1.80 o 
   6   2  10      143.43      131.64     12.65 o 
   7   2  10       21.62       24.34      2.39 o 
   8   2  10       14.26       14.95      2.07 o 
   9   2  10       10.52       14.63      2.23 o 
  -5   3  10        0.93        1.59      1.43 o 
  -4   3  10       13.82       13.11      1.52 o 
  -3   3  10      378.04      388.61      9.07 o 
  -2   3  10        9.83       15.75      2.07 o 
  -1   3  10      294.76      316.39      7.79 o 
   0   3  10       65.71       61.72      3.50 o 
   1   3  10       55.17       52.18      3.18 o 
   2   3  10      126.35      114.53      4.61 o 
   3   3  10       37.12       34.54      1.41 o 
   4   3  10      134.22      122.38      6.05 o 
   5   3  10      135.42      128.15      6.31 o 
   6   3  10       80.41       80.03      4.98 o 
   7   3  10        0.01       -0.34      0.48 o 
   8   3  10        1.34        0.85      0.64 o 
   9   3  10        0.53        1.17      0.64 o 
  -4   4  10       10.59        8.11      1.91 o 
  -3   4  10        8.98        6.84      1.75 o 
  -2   4  10       20.96       14.48      2.23 o 
  -1   4  10       83.51       80.49      4.14 o 
   0   4  10       82.51       68.72      3.82 o 
   1   4  10        3.97        3.34      1.27 o 
   2   4  10      147.71      131.23      4.93 o 
   3   4  10        5.31        4.52      0.84 o 
   4   4  10      132.20      124.00      6.52 o 
   5   4  10       44.31       45.62      2.90 o 
   6   4  10       56.35       54.56      3.86 o 
   7   4  10        0.31        0.53      0.65 o 
   8   4  10       39.44       40.17      2.25 o 
   9   4  10        0.82        1.03      0.72 o 
  -4   5  10        2.57        4.29      1.75 o 
  -1   5  10       23.12       22.75      2.39 o 
   0   5  10        6.48        5.73      1.43 o 
   1   5  10        0.00       -0.64      0.64 o 
   2   5  10        9.67        6.52      1.43 o 
   3   5  10       41.68       38.14      2.78 o 
   4   5  10       40.82       41.85      3.42 o 
   5   5  10       47.24       42.36      6.28 o 
   6   5  10        4.63        2.39      1.27 o 
   7   5  10       34.84       37.06      3.02 o 
   8   5  10       19.75       19.95      1.69 o 
   9   5  10        2.30        2.04      0.84 o 
   0   6  10       14.95       15.59      1.91 o 
   1   6  10        6.45        5.25      1.27 o 
   2   6  10        0.03       -0.32      0.64 o 
   3   6  10       68.42       51.06      3.34 o 
   4   6  10       11.87       11.81      2.62 o 
   5   6  10       13.21       11.12      1.29 o 
   6   6  10       27.45       33.40      2.86 o 
   7   6  10       61.84       64.26      3.98 o 
   8   6  10        3.93        4.61      1.43 o 
   9   6  10        0.25        0.16      0.95 o 
   1   7  10        3.49        2.23      1.11 o 
   2   7  10       37.03       27.52      2.55 o 
   3   7  10        2.93        1.91      1.11 o 
   4   7  10       35.08       34.42      4.29 o 
   5   7  10      211.04      234.95      7.00 o 
   6   7  10       33.91       34.68      3.02 o 
   7   7  10        0.71        0.00      0.95 o 
   8   7  10        0.34        1.27      1.11 o 
   2   8  10        1.34        0.16      0.95 o 
   4   8  10       93.84      110.71      5.09 o 
   5   8  10       75.89       97.67      4.93 o 
   6   8  10        1.99        1.75      1.27 o 
   7   8  10       29.88       34.20      3.18 o 
   4   9  10       37.52       44.06      3.66 o 
   5   9  10        2.12        1.91      1.59 o 
   6   9  10       16.97       19.72      2.55 o 
  -3  -6  11       10.30       11.29      2.55 o 
  -2  -6  11        9.02       10.02      2.23 o 
  -1  -6  11        5.14        6.36      1.91 o 
   3  -6  11        5.96        4.93      1.59 o 
   4  -6  11        0.01        0.80      1.27 o 
  -4  -5  11        7.02        7.00      2.07 o 
  -3  -5  11        1.53        3.50      1.75 o 
  -2  -5  11       55.68       57.27      3.98 o 
  -1  -5  11        0.50        2.70      1.75 o 
   0  -5  11        0.31        0.64      1.27 o 
   1  -5  11       58.02       60.76      3.82 o 
   3  -5  11        4.54        3.34      1.43 o 
   4  -5  11        0.15        1.11      1.11 o 
   5  -5  11       19.93       19.25      2.70 o 
  -4  -4  11        0.37        0.48      1.59 o 
  -3  -4  11        7.56        7.00      2.07 o 
  -2  -4  11        6.66        4.61      1.75 o 
  -1  -4  11       36.54       42.47      3.50 o 
   0  -4  11        5.25        8.27      1.91 o 
   1  -4  11        5.10        5.25      1.59 o 
   2  -4  11        7.22        5.89      1.59 o 
   3  -4  11       12.25        9.39      1.75 o 
   4  -4  11        2.43        1.59      1.27 o 
   5  -4  11        0.23       -0.16      0.95 o 
   6  -4  11       16.81       18.45      2.55 o 
  -5  -3  11        8.04        5.89      2.23 o 
  -4  -3  11       13.66        9.54      2.23 o 
  -3  -3  11        1.20        0.80      1.43 o 
  -2  -3  11        9.94        8.59      2.07 o 
  -1  -3  11        7.60        8.27      1.91 o 
   0  -3  11      217.12      245.60      7.32 o 
   1  -3  11       27.97       32.45      2.86 o 
   2  -3  11        1.40        1.75      1.11 o 
   3  -3  11        3.30        2.78      0.79 o 
   4  -3  11        7.00        4.14      1.43 o 
   5  -3  11       15.30       15.27      2.23 o 
   6  -3  11       20.96       21.79      2.55 o 
   7  -3  11        0.27        1.75      1.43 o 
  -5  -2  11        9.69       10.02      2.39 o 
  -4  -2  11       64.15       63.47      4.29 o 
  -3  -2  11        2.01        1.59      1.59 o 
  -2  -2  11       49.16       54.88      3.82 o 
  -1  -2  11       42.70       49.15      3.50 o 
   0  -2  11      368.07      426.47      9.39 o 
   1  -2  11       10.75       11.61      1.91 o 
   2  -2  11       90.69       94.97      4.45 o 
   3  -2  11        9.04        6.78      1.01 o 
   4  -2  11        3.56        3.74      0.90 o 
   5  -2  11        9.26        9.54      1.75 o 
   6  -2  11        5.32        6.36      1.59 o 
   7  -2  11       24.26       29.27      3.02 o 
  -5  -1  11        3.96        3.98      1.91 o 
  -4  -1  11        6.45        7.32      2.07 o 
  -3  -1  11       60.10       71.26      4.45 o 
  -2  -1  11       61.83       77.15      4.45 o 
  -1  -1  11       22.77       25.29      2.86 o 
   0  -1  11       26.97       30.86      3.02 o 
   1  -1  11       75.28       90.67      4.45 o 
   2  -1  11       19.37       19.09      2.23 o 
   3  -1  11        8.46        5.94      0.95 o 
   4  -1  11       31.37       30.72      1.80 o 
   5  -1  11        3.16        3.02      0.84 o 
   6  -1  11        0.01       -0.48      0.80 o 
   7  -1  11       12.74       13.84      2.23 o 
   8  -1  11       27.65       36.59      3.34 o 
  -5   0  11        5.13        4.29      2.07 o 
  -4   0  11       41.95       56.31      4.14 o 
  -3   0  11       32.75       39.13      3.50 o 
  -2   0  11        1.59        1.59      1.43 o 
  -1   0  11       39.74       46.77      3.34 o 
   0   0  11       90.90      105.94      4.77 o 
   1   0  11        0.31       -0.64      0.95 o 
   2   0  11        0.32       -0.64      0.64 o 
   3   0  11        0.46        0.45      0.61 o 
   4   0  11        3.68        2.62      0.79 o 
   5   0  11       34.27       33.94      1.91 o 
   6   0  11       25.67       29.08      1.85 o 
   7   0  11        6.00        7.32      1.75 o 
   8   0  11        0.04        0.00      1.11 o 
  -4   1  11       15.96       15.11      2.55 o 
  -3   1  11       24.00       21.79      2.70 o 
  -2   1  11       35.17       42.47      3.34 o 
  -1   1  11       24.35       24.34      2.70 o 
   0   1  11       37.14       46.93      3.34 o 
   1   1  11       68.34       70.31      3.82 o 
   2   1  11        0.52       -0.32      0.80 o 
   3   1  11       31.04       29.27      2.55 o 
   4   1  11       26.28       24.11      2.55 o 
   5   1  11       52.37       46.80      2.86 o 
   6   1  11        2.82        2.66      0.84 o 
   7   1  11        9.55        9.92      1.29 o 
   8   1  11        4.36        4.45      1.59 o 
   9   1  11        0.01        1.11      1.11 o 
  -4   2  11        1.85        2.39      1.59 o 
  -3   2  11        0.04        0.80      1.27 o 
  -2   2  11       26.61       30.54      2.86 o 
  -1   2  11      216.88      243.70      7.32 o 
   0   2  11       11.35       11.77      1.91 o 
   1   2  11      248.70      236.70      7.00 o 
   2   2  11        0.36       -0.16      0.80 o 
   3   2  11       29.91       24.34      2.39 o 
   4   2  11      151.82      152.09      2.59 o 
   5   2  11      133.65      122.76      4.85 o 
   6   2  11       42.49       38.96      2.08 o 
   7   2  11       78.60       78.43      7.32 o 
   8   2  11        2.25        3.34      1.43 o 
   9   2  11       11.16       15.59      2.39 o 
  -4   3  11        4.79        8.43      2.07 o 
  -3   3  11      179.25      201.38      7.00 o 
  -2   3  11       87.77       93.53      4.77 o 
  -1   3  11        1.33        0.64      1.11 o 
   0   3  11       33.40       34.68      2.86 o 
   1   3  11       35.96       35.47      2.86 o 
   2   3  11      119.17      102.92      4.61 o 
   3   3  11      145.74      126.94      5.09 o 
   4   3  11        0.93        0.69      0.55 o 
   5   3  11       18.28       20.17      1.88 o 
   6   3  11      120.00      115.24      6.24 o 
   7   3  11       27.21       27.89      1.97 o 
   8   3  11        0.00       -0.08      0.67 o 
   9   3  11        8.20        9.62      1.46 o 
  -2   4  11        4.04        3.18      1.59 o 
  -1   4  11        2.81        2.70      1.43 o 
   0   4  11        2.26        3.50      1.27 o 
   1   4  11       22.02       16.70      2.23 o 
   2   4  11        6.22        7.00      1.59 o 
   3   4  11        0.51        0.80      0.95 o 
   4   4  11       58.58       57.71      5.01 o 
   5   4  11       57.51       55.95      3.65 o 
   6   4  11       30.70       33.05      1.62 o 
   7   4  11        0.04        0.16      0.67 o 
   8   4  11       12.75       16.29      1.63 o 
   9   4  11        6.56       12.18      1.59 o 
  -1   5  11        0.18       -0.95      0.95 o 
   0   5  11       36.37       34.52      2.86 o 
   1   5  11        0.18        0.48      0.95 o 
   2   5  11       19.77       15.11      2.07 o 
   3   5  11       27.95       20.20      2.23 o 
   4   5  11      131.69      136.79     20.52 o 
   5   5  11        7.64        6.11      1.06 o 
   6   5  11       28.81       25.85      3.74 o 
   7   5  11        1.26        0.00      0.95 o 
   8   5  11        0.01        0.00      0.95 o 
   0   6  11        9.02        6.36      1.59 o 
   1   6  11        0.00       -0.32      0.80 o 
   2   6  11       15.78       11.13      1.91 o 
   4   6  11       29.33       25.45      2.70 o 
   5   6  11        1.52        1.51      0.79 o 
   6   6  11       21.09       22.75      2.55 o 
   7   6  11        0.80        2.07      1.27 o 
   8   6  11        5.35        6.04      1.75 o 
   1   7  11       45.48       41.04      3.34 o 
   2   7  11       45.71       38.97      3.18 o 
   3   7  11       41.54       31.02      2.86 o 
   4   7  11        0.05       -0.16      0.95 o 
   5   7  11       22.52       19.88      2.39 o 
   6   7  11       37.81       47.56      3.50 o 
   7   7  11        8.85       12.57      2.23 o 
   2   8  11       15.80       16.07      2.23 o 
   3   8  11       32.45       25.61      2.70 o 
   5   8  11       15.72       17.97      2.55 o 
   6   8  11       15.10       17.97      2.39 o 
   5   9  11        0.21        0.80      1.27 o 
  -2  -5  12        2.81        3.50      1.91 o 
  -1  -5  12      147.29      172.75      7.00 o 
   0  -5  12        0.94        4.14      1.91 o 
   4  -5  12        0.09       -0.16      1.11 o 
  -3  -4  12       16.93       16.23      2.86 o 
  -2  -4  12       20.79       30.54      3.34 o 
  -1  -4  12       64.78       79.69      4.93 o 
   0  -4  12       38.35       49.31      3.82 o 
   1  -4  12       25.42       30.70      3.18 o 
   2  -4  12        2.29        2.07      1.43 o 
   4  -4  12       13.57       16.54      2.23 o 
   5  -4  12        0.05        0.80      1.11 o 
  -3  -3  12        2.26       -0.64      1.43 o 
  -2  -3  12        3.29        2.23      1.75 o 
  -1  -3  12        0.40       -1.27      1.27 o 
   0  -3  12       37.12       42.63      3.50 o 
   1  -3  12       23.97       28.47      3.02 o 
   2  -3  12        0.16       -0.48      1.11 o 
   3  -3  12        0.11       -0.48      0.95 o 
   4  -3  12        3.95        5.09      1.59 o 
   5  -3  12        6.42        5.25      1.59 o 
   6  -3  12        6.86        7.32      1.91 o 
  -3  -2  12       16.31       17.02      2.70 o 
  -2  -2  12       17.91       19.88      2.70 o 
  -1  -2  12       80.71       97.03      5.09 o 
   0  -2  12        2.50        3.66      1.59 o 
   1  -2  12        0.05       -0.95      1.11 o 
   2  -2  12       17.11       17.50      2.39 o 
   3  -2  12        0.32       -0.32      0.95 o 
   4  -2  12       44.31       45.89      3.34 o 
   5  -2  12        7.32        6.36      1.59 o 
   6  -2  12        0.54        0.00      1.11 o 
  -4  -1  12        4.66        4.77      2.07 o 
  -3  -1  12       11.64       14.79      2.70 o 
  -2  -1  12       65.04       75.88      4.77 o 
  -1  -1  12       11.05       14.32      2.39 o 
   0  -1  12      199.22      219.99      7.16 o 
   1  -1  12       17.78       16.38      2.39 o 
   2  -1  12       39.22       36.90      3.02 o 
   3  -1  12       11.89       11.61      1.91 o 
   4  -1  12       66.44       65.22      2.86 o 
   5  -1  12       12.97       10.72      1.29 o 
   6  -1  12       21.05       25.61      2.70 o 
   7  -1  12        0.92        1.43      1.27 o 
  -3   0  12       40.47       37.86      3.50 o 
  -2   0  12       12.39       13.84      2.39 o 
  -1   0  12        0.12       -0.48      1.11 o 
   0   0  12       31.21       30.06      2.86 o 
   1   0  12        6.60        4.29      1.59 o 
   2   0  12       32.81       30.38      2.86 o 
   3   0  12       20.84       20.20      2.39 o 
   4   0  12       13.44       12.10      1.67 o 
   5   0  12       36.30       31.97      1.97 o 
   6   0  12       47.75       49.08      5.25 o 
   7   0  12        5.05        7.00      1.75 o 
  -3   1  12       22.61       22.59      3.02 o 
  -2   1  12        1.04       -0.16      1.11 o 
  -1   1  12       11.46       12.09      2.23 o 
   0   1  12        0.32        0.16      0.95 o 
   1   1  12        3.06        4.77      1.43 o 
   2   1  12        9.83        9.54      1.75 o 
   3   1  12        0.12        1.11      0.95 o 
   4   1  12       24.02       24.50      2.55 o 
   5   1  12       79.20       76.96      3.18 o 
   6   1  12       12.70       11.69      1.35 o 
   7   1  12        6.10        6.19      1.18 o 
   8   1  12        1.14        0.00      1.11 o 
  -3   2  12       12.72       11.29      2.23 o 
  -2   2  12        0.70        1.43      1.43 o 
  -1   2  12       89.90       99.74      5.09 o 
   0   2  12       28.49       28.00      2.86 o 
   1   2  12       20.00       16.54      2.23 o 
   2   2  12       20.60       23.54      2.55 o 
   3   2  12       10.47       10.34      1.91 o 
   4   2  12       31.14       28.79      2.70 o 
   5   2  12        1.19        1.02      0.53 o 
   6   2  12        4.33        3.42      1.01 o 
   7   2  12        2.17        3.42      1.01 o 
   8   2  12        3.10        5.89      1.75 o 
  -3   3  12       43.18       46.93      3.82 o 
  -2   3  12       75.79       75.24      4.61 o 
  -1   3  12       29.51       30.86      3.02 o 
   0   3  12       19.65       21.47      2.70 o 
   1   3  12        3.93        4.14      1.43 o 
   2   3  12       17.86       18.29      2.23 o 
   3   3  12       63.19       57.74      3.66 o 
   4   3  12        4.97        6.84      1.59 o 
   5   3  12        8.45        7.87      0.98 o 
   6   3  12        1.23        0.37      0.55 o 
   7   3  12        7.46        8.90      1.24 o 
   8   3  12        5.28        6.14      1.22 o 
  -2   4  12        2.19        1.43      1.27 o 
  -1   4  12       13.14       12.25      2.07 o 
   0   4  12        8.16        7.00      1.75 o 
   1   4  12       21.04       18.77      2.39 o 
   2   4  12       45.30       38.50      3.18 o 
   3   4  12       11.91       10.02      1.91 o 
   4   4  12        2.12        1.91      1.11 o 
   5   4  12       33.69       34.03      2.02 o 
   6   4  12       43.33       51.92      4.00 o 
   7   4  12        0.02        0.35      0.72 o 
   8   4  12       18.04       28.53      2.08 o 
  -1   5  12        1.27       -0.95      0.95 o 
   0   5  12       49.51       51.38      3.66 o 
   1   5  12       11.73        8.91      1.91 o 
   2   5  12        2.33        1.11      1.11 o 
   3   5  12        2.89        1.59      1.11 o 
   4   5  12       57.72       45.34      3.50 o 
   5   5  12       45.77       49.47     10.10 o 
   6   5  12        0.12        0.30      0.65 o 
   7   5  12        0.38        0.32      1.11 o 
   8   5  12        9.02       15.75      2.39 o 
   0   6  12       26.04       23.38      2.55 o 
   1   6  12        0.40        0.00      0.95 o 
   2   6  12       59.80       48.83      3.66 o 
   3   6  12       10.51        7.64      1.75 o 
   4   6  12        3.63        2.07      1.27 o 
   5   6  12       67.95       65.70      4.14 o 
   6   6  12        0.67        2.70      1.43 o 
   7   6  12        0.20        1.11      1.27 o 
   1   7  12        0.53        0.16      1.11 o 
   2   7  12       37.44       29.91      3.02 o 
   4   7  12        6.76        4.77      1.59 o 
   5   7  12        7.17        7.00      1.75 o 
   6   7  12        7.31        8.43      1.91 o 
   0  -4  13       27.69       30.38      3.50 o 
   1  -4  13        3.94        7.16      2.07 o 
  -1  -3  13        1.91        0.16      1.59 o 
   0  -3  13        9.18        5.73      2.07 o 
   1  -3  13        0.71        2.39      1.59 o 
   2  -3  13        3.30        6.68      1.91 o 
   3  -3  13       32.24       38.65      3.34 o 
   5  -3  13       19.28       23.86      2.86 o 
  -2  -2  13        0.04       -0.32      1.43 o 
  -1  -2  13       17.61       18.93      2.70 o 
   0  -2  13       11.15       13.68      2.39 o 
   1  -2  13        3.38        5.25      1.91 o 
   2  -2  13        5.44        3.66      1.59 o 
   3  -2  13        0.05        0.48      1.11 o 
   4  -2  13       13.27       13.68      2.23 o 
   5  -2  13       16.97       16.38      2.39 o 
   6  -2  13        2.48        4.29      1.59 o 
  -2  -1  13       46.71       51.06      4.14 o 
  -1  -1  13       16.45       19.88      2.86 o 
   0  -1  13       11.42       10.02      2.23 o 
   1  -1  13       22.24       20.04      2.55 o 
   2  -1  13        3.10        4.29      1.59 o 
   3  -1  13       16.18       14.79      2.23 o 
   4  -1  13       21.49       21.79      2.55 o 
   5  -1  13        0.33        0.17      0.72 o 
   6  -1  13        2.55        1.91      1.27 o 
  -2   0  13       27.94       31.66      3.34 o 
  -1   0  13        4.39        1.59      1.59 o 
   0   0  13        0.22        0.64      1.27 o 
   1   0  13       19.10       16.07      2.39 o 
   2   0  13        6.90        8.59      1.91 o 
   3   0  13        0.22        1.27      1.11 o 
   4   0  13        0.93        0.16      0.95 o 
   5   0  13       47.90       49.79      3.66 o 
   6   0  13        3.11        2.18      0.95 o 
   7   0  13       11.22       13.36      2.23 o 
  -2   1  13        0.49        1.27      1.59 o 
  -1   1  13        0.05        0.32      1.11 o 
   0   1  13        0.28       -0.95      0.95 o 
   1   1  13        2.36        2.70      1.43 o 
   2   1  13       13.16       11.45      2.07 o 
   3   1  13       36.33       37.22      3.18 o 
   4   1  13        0.76        1.75      1.11 o 
   5   1  13       12.37       15.59      2.23 o 
   6   1  13       16.29       15.62      2.62 o 
   7   1  13        0.45       -0.07      0.76 o 
  -1   2  13        1.75       -0.16      1.27 o 
   0   2  13        2.10        2.55      1.43 o 
   1   2  13       19.73       19.25      2.55 o 
   2   2  13        4.42        6.52      1.75 o 
   3   2  13        6.69        8.27      1.91 o 
   4   2  13       33.84       29.91      3.02 o 
   5   2  13       18.65       12.88      2.07 o 
   6   2  13        0.77        0.41      0.51 o 
   7   2  13        2.19        1.91      0.62 o 
  -1   3  13        6.34        7.95      2.07 o 
   0   3  13        0.42        0.80      1.11 o 
   1   3  13        0.00        0.16      0.95 o 
   2   3  13        0.09        0.48      0.95 o 
   3   3  13       25.39       18.77      2.39 o 
   4   3  13       81.59       78.42      4.61 o 
   5   3  13        1.61        0.80      1.11 o 
   6   3  13        3.31        5.55      0.91 o 
   7   3  13        0.25        0.48      0.61 o 
   0   4  13        0.02        0.00      0.95 o 
   1   4  13       14.47       13.04      2.23 o 
   2   4  13       15.32       14.32      2.23 o 
   3   4  13       30.33       22.11      2.70 o 
   4   4  13      109.16      101.17      5.25 o 
   5   4  13       11.18       10.34      1.91 o 
   6   4  13       43.87       51.55      4.31 o 
   7   4  13        2.84        4.49      0.95 o 
   1   5  13       41.34       34.52      3.18 o 
   2   5  13      109.52      102.92      5.41 o 
   3   5  13        0.28        0.64      1.11 o 
   4   5  13       46.92       45.34      3.66 o 
   5   5  13        2.31        0.80      1.11 o 
   6   5  13        0.47        1.08      0.95 o 
   7   5  13        2.08        3.50      1.59 o 
   2   6  13        0.38        0.16      1.27 o 
   3   6  13       16.88       14.00      2.39 o 
   4   6  13       34.40       27.52      3.02 o 
   5   6  13        3.25        3.18      1.59 o 
   6   6  13        1.31        3.50      1.59 o 
   2  -2  14        5.07        3.02      1.59 o 
   3  -2  14        6.48        5.89      1.91 o 
   1  -1  14       11.54       13.68      2.39 o 
   2  -1  14       15.56       20.04      2.86 o 
   3  -1  14       10.13       11.61      2.23 o 
   4  -1  14       15.84       18.45      2.55 o 
   0   0  14        4.11        5.57      2.07 o 
   1   0  14        2.31        2.70      1.59 o 
   2   0  14        4.45        5.09      1.75 o 
   3   0  14        7.77        4.93      1.75 o 
   4   0  14        7.03        5.57      1.75 o 
   5   0  14        1.57        2.07      1.43 o 
   0   1  14        0.04        0.32      1.43 o 
   1   1  14       10.27       12.73      2.39 o 
   2   1  14       16.77       16.23      2.55 o 
   3   1  14      103.39      109.92      5.57 o 
   4   1  14        0.08        1.11      1.27 o 
   5   1  14        7.90        9.07      1.91 o 
   6   1  14        4.28        3.98      1.59 o 
   1   2  14       40.15       42.79      3.82 o 
   2   2  14       18.18       16.38      2.55 o 
   3   2  14        3.71        4.14      1.59 o 
   4   2  14       22.59       20.36      2.70 o 
   5   2  14       25.59       26.56      2.86 o 
   6   2  14        2.28        1.11      1.27 o 
   1   3  14       29.64       30.86      3.34 o 
   2   3  14        3.78        1.91      1.43 o 
   3   3  14       30.89       29.59      3.02 o 
   4   3  14        3.01        3.50      1.59 o 
   5   3  14        3.61        2.55      1.43 o 
   6   3  14        4.64        4.45      1.75 o 
   2   4  14       13.42       10.82      2.23 o 
   3   4  14       30.76       26.41      3.02 o 
   4   4  14        3.61        2.07      1.43 o 
   5   4  14        0.16        0.16      0.95 o 
                                                 
